# Supplementary material for: catena-Poly[[[(2,2′-bipyrid­yl)copper(II)]-μ-l-alaninato] perchlorate monohydrate]
Source: Acta Crystallogr Sect E Struct Rep Online. 2008 Dec 13;65(Pt 1):m51. doi: 10.1107/S1600536808040725 (PMC2967894; doi:10.1107/S1600536808040725)
Supplement: Supplementary file 1 [file e-65-00m51-sup1.cif]

##############################################################################
###                                                                        ###
###        Electronic paper (Acta Crystallographica Section E)             ###
###                                                                        ###
##############################################################################
#                                                                            #
# This CIF contains the data in a paper accepted for publication in Acta     #
# Crystallographica Section E. It conforms to the requirements of Notes      #
# for Authors for Section E, and has been peer reviewed under the auspices   #
# of the IUCr Commission on Journals.                                        #
#                                                                            #
# Full details of the Crystallographic Information File format               #
# are given in the paper "The Crystallographic Information File (CIF):       #
# a New Standard Archive File for Crystallography" by S. R. Hall, F. H.      #
# Allen and I. D. Brown [Acta Cryst. (1991), A47, 655-685].                  #
#                                                                            #
# The current version of the core CIF dictionary is obtainable from          #
# ftp://ftp.iucr.org/pub/cif_core.dic. The current version number is 2.4.    #
#                                                                            #
# Software is freely available for graphical display of the structure(s) in  #
# this CIF.  For information consult the CIF home page http://www.iucr.org/  #
# cif/home.html                                                              #
#                                                                            #
# This file may be used for bona fide research purposes within the           #
# scientific community so long as proper attribution is given to the journal # 
# article from which it was obtained.                                        #
#                                                                            #
##############################################################################
                                             
data_I
_audit_creation_method     SHELXL-97
_chemical_name_systematic
;
<i>catena</i>-Poly[[[(2,2'-bipyridyl)copper(II)]-\m-L-alaninato]
perchlorate monohydrate]
;
_chemical_name_common     'copper L-alaninato 2,2-bipyridyl complex'
_chemical_formula_moiety     'C13 H14 Cl Cu N3 O6, H2 O'
_chemical_formula_sum     'C13 H16 Cl Cu N3 O7'
_chemical_formula_iupac     '[Cu (C3 H6 N O2) (C10 H8 N2)] Cl O4, H2 O'
_chemical_formula_weight     425.28
_chemical_melting_point     253
_symmetry_cell_setting     monoclinic
_symmetry_space_group_name_H-M     'P 21/c'
_symmetry_space_group_name_Hall     '-P 2ybc'
loop_
    _symmetry_equiv_pos_as_xyz
    'x, y, z'
    '-x, y+1/2, -z+1/2'
    '-x, -y, -z'
    'x, -y-1/2, z-1/2'
_cell_length_a     13.1807(10)
_cell_length_b     8.2656(6)
_cell_length_c     16.1195(13)
_cell_angle_alpha     90
_cell_angle_beta     110.606(2)
_cell_angle_gamma     90
_cell_volume     1643.8(2)
_cell_formula_units_Z     4
_cell_measurement_reflns_used     4860
_cell_measurement_theta_min     2.7
_cell_measurement_theta_max     28.3
_cell_measurement_temperature     220(2)
_exptl_crystal_description     prism
_exptl_crystal_colour     'dark blue'
_exptl_crystal_size_max     0.60
_exptl_crystal_size_mid     0.30
_exptl_crystal_size_min     0.30
_exptl_crystal_density_diffrn     1.718
_exptl_crystal_density_meas     ?
_exptl_crystal_density_method     'not measured'
_exptl_crystal_F_000     868
_exptl_absorpt_coefficient_mu     1.534
_exptl_absorpt_correction_type     multi-scan
_exptl_absorpt_process_details     '(SADABS; Sheldrick, 1997)'
_exptl_absorpt_correction_T_min     0.460
_exptl_absorpt_correction_T_max     0.656
_exptl_special_details
;
;
_diffrn_ambient_temperature     220(2)
_diffrn_radiation_type     MoK\a
_diffrn_radiation_wavelength     0.71073
_diffrn_radiation_source     'fine-focus sealed tube'
_diffrn_radiation_monochromator     graphite
_diffrn_measurement_device_type     'Bruker SMART CCD area-detector'
_diffrn_measurement_method     \f
_diffrn_detector_area_resol_mean     81.92
_diffrn_reflns_number     13671
_diffrn_reflns_av_R_equivalents     0.020
_diffrn_reflns_av_sigmaI/netI     0.014
_diffrn_reflns_theta_min     2.6
_diffrn_reflns_theta_max     28.3
_diffrn_reflns_theta_full     28.3
_diffrn_measured_fraction_theta_max     0.963
_diffrn_measured_fraction_theta_full     0.963
_diffrn_reflns_limit_h_min     -17
_diffrn_reflns_limit_h_max     17
_diffrn_reflns_limit_k_min     -11
_diffrn_reflns_limit_k_max     11
_diffrn_reflns_limit_l_min     -20
_diffrn_reflns_limit_l_max     21
_diffrn_standards_number     ?
_diffrn_standards_interval_count     ?
_diffrn_standards_interval_time     ?
_diffrn_standards_decay_%     ?
_refine_special_details
;
Refinement of <i>F</i>^2^ against ALL reflections. The weighted <i>R</i>-factor
<i>wR</i> and goodness of fit <i>S</i> are based on <i>F</i>^2^, conventional
<i>R</i>-factors <i>R</i> are based on <i>F</i>, with <i>F</i> set to zero for
negative <i>F</i>^2^. The threshold expression of <i>F</i>^2^ >
\s(<i>F</i>^2^) is used only for calculating <i>R</i>-factors(gt) <i>etc</i>.
and is not relevant to the choice of reflections for refinement.
<i>R</i>-factors based on <i>F</i>^2^ are statistically about twice as large
as those based on <i>F</i>, and <i>R</i>- factors based on ALL data will be
even larger.
;
_reflns_number_total     3939
_reflns_number_gt     3611
_reflns_threshold_expression     I>2\s(I)
_refine_ls_structure_factor_coef     Fsqd
_refine_ls_matrix_type     full
_refine_ls_R_factor_all     0.036
_refine_ls_R_factor_gt     0.033
_refine_ls_wR_factor_gt     0.076
_refine_ls_wR_factor_ref     0.078
_refine_ls_goodness_of_fit_ref     1.11
_refine_ls_restrained_S_all     1.11
_refine_ls_number_reflns     3939
_refine_ls_number_parameters     290
_refine_ls_number_restraints     0
_refine_ls_hydrogen_treatment     refall
_refine_ls_weighting_scheme     calc
_refine_ls_weighting_details
         'calc w=1/[\s^2^(Fo^2^)+(0.0317P)^2^+1.4344P] where P=(Fo^2^+2Fc^2^)/3'
_atom_sites_solution_hydrogens     difmap
_atom_sites_solution_primary     direct
_atom_sites_solution_secondary     difmap
_refine_ls_shift/su_max     0.001
_refine_ls_shift/su_mean     0.000
_refine_diff_density_max     0.89
_refine_diff_density_min     -0.43
_refine_ls_extinction_method     none
_refine_ls_extinction_coef     ?
loop_
    _atom_type_symbol
    _atom_type_description
    _atom_type_scat_dispersion_real
    _atom_type_scat_dispersion_imag
    _atom_type_scat_source
    'Cu' 'Cu' 0.3201 1.2651
                         'International Tables Vol C Tables 4.2.6.8 and 6.1.1.4'
    'Cl' 'Cl' 0.1484 0.1585
                         'International Tables Vol C Tables 4.2.6.8 and 6.1.1.4'
    'O' 'O' 0.0106 0.0060
                         'International Tables Vol C Tables 4.2.6.8 and 6.1.1.4'
    'N' 'N' 0.0061 0.0033
                         'International Tables Vol C Tables 4.2.6.8 and 6.1.1.4'
    'C' 'C' 0.0033 0.0016
                         'International Tables Vol C Tables 4.2.6.8 and 6.1.1.4'
    'H' 'H' 0.0000 0.0000
                         'International Tables Vol C Tables 4.2.6.8 and 6.1.1.4'
_computing_data_collection     'SMART (Bruker, 1998)'
_computing_cell_refinement     'SAINT (Bruker, 1998)'
_computing_data_reduction     'SAINT (Bruker, 1998)'
_computing_structure_solution     'SHELXS97 (Sheldrick, 2008)'
_computing_structure_refinement     'SHELXL97 (Sheldrick, 2008)'
_computing_molecular_graphics
          'ORTEP-3 for Windows (Farrugia, 1997) and DIAMOND (Brandenburg, 1999)'
_computing_publication_material     'WinGX  (Farrugia, 1999)'
loop_
    _atom_site_type_symbol
    _atom_site_label
    _atom_site_fract_x
    _atom_site_fract_y
    _atom_site_fract_z
    _atom_site_U_iso_or_equiv
    _atom_site_adp_type
    _atom_site_calc_flag
    _atom_site_refinement_flags
    _atom_site_occupancy
    _atom_site_disorder_assembly
    _atom_site_disorder_group
    Cu Cu1 0.364703(18) 0.28840(3) 0.167573(16) 0.02538(8) Uani d . 1 . .
    Cl Cl1 0.17905(4) 0.19812(6) -0.06197(3) 0.02952(11) Uani d . 1 . .
    O O1 0.43017(11) 0.07522(17) 0.20438(10) 0.0300(3) Uani d . 1 . .
    O O2 0.55154(13) -0.09670(18) 0.18782(10) 0.0365(3) Uani d . 1 . .
    O O3 0.28355(13) 0.1556(3) 0.00253(12) 0.0505(4) Uani d . 1 . .
    O O4 0.16505(15) 0.1197(2) -0.14439(11) 0.0450(4) Uani d . 1 . .
    O O5 0.17426(19) 0.3705(2) -0.07423(13) 0.0605(5) Uani d . 1 . .
    O O6 0.09645(14) 0.1466(3) -0.02883(12) 0.0510(4) Uani d . 1 . .
    N N1 0.28664(13) 0.4972(2) 0.12453(11) 0.0275(3) Uani d . 1 . .
    N N2 0.22426(13) 0.2334(2) 0.18192(11) 0.0259(3) Uani d . 1 . .
    N N3 0.49264(17) 0.3247(2) 0.13184(19) 0.0391(5) Uani d . 1 . .
    C C1 0.32627(18) 0.6292(3) 0.09841(16) 0.0358(5) Uani d . 1 . .
    C C2 0.2644(2) 0.7669(3) 0.06765(17) 0.0398(5) Uani d . 1 . .
    C C3 0.1579(2) 0.7682(3) 0.06305(16) 0.0382(5) Uani d . 1 . .
    C C4 0.11629(18) 0.6331(3) 0.09049(15) 0.0350(5) Uani d . 1 . .
    C C5 0.18218(15) 0.4985(2) 0.12098(12) 0.0264(4) Uani d . 1 . .
    C C6 0.19879(18) 0.0907(3) 0.20930(14) 0.0330(4) Uani d . 1 . .
    C C7 0.0946(2) 0.0558(3) 0.20633(16) 0.0391(5) Uani d . 1 . .
    C C8 0.01505(19) 0.1715(3) 0.17510(16) 0.0391(5) Uani d . 1 . .
    C C9 0.04044(17) 0.3198(3) 0.14800(14) 0.0340(4) Uani d . 1 . .
    C C10 0.14634(15) 0.3474(2) 0.15143(12) 0.0264(4) Uani d . 1 . .
    C C11 0.50804(16) 0.0390(2) 0.17798(13) 0.0288(4) Uani d . 1 . .
    C C12 0.5466(2) 0.1693(3) 0.12787(19) 0.0429(5) Uani d . 1 . .
    C C13 0.6666(2) 0.1814(4) 0.1552(3) 0.0605(8) Uani d . 1 . .
    H H2N3 0.482(4) 0.357(6) 0.087(3) 0.098(16) Uiso d . 1 . .
    H H1N3 0.536(3) 0.384(5) 0.170(3) 0.083(13) Uiso d . 1 . .
    H H1 0.398(2) 0.628(3) 0.1013(17) 0.042(7) Uiso d . 1 . .
    H H2 0.293(2) 0.844(4) 0.0488(19) 0.048(8) Uiso d . 1 . .
    H H3 0.116(2) 0.855(4) 0.0419(17) 0.044(7) Uiso d . 1 . .
    H H4 0.049(2) 0.634(4) 0.0873(19) 0.054(8) Uiso d . 1 . .
    H H6 0.257(2) 0.014(3) 0.2313(16) 0.037(6) Uiso d . 1 . .
    H H7 0.082(2) -0.043(4) 0.2244(18) 0.045(7) Uiso d . 1 . .
    H H8 -0.057(2) 0.151(4) 0.1713(18) 0.052(8) Uiso d . 1 . .
    H H9 -0.014(2) 0.401(4) 0.1242(18) 0.046(7) Uiso d . 1 . .
    H H12 0.539(3) 0.124(5) 0.059(3) 0.094(12) Uiso d . 1 . .
    H H13A 0.691(3) 0.261(4) 0.116(2) 0.073(10) Uiso d . 1 . .
    H H13B 0.699(3) 0.072(5) 0.145(2) 0.077(11) Uiso d . 1 . .
    H H13C 0.691(4) 0.225(5) 0.228(3) 0.105(15) Uiso d . 1 . .
    O O7 0.4174(2) 0.1391(3) 0.41504(15) 0.0516(5) Uani d . 1 . .
    H H1O7 0.418(3) 0.220(4) 0.389(2) 0.056(10) Uiso d . 1 . .
    H H2O7 0.367(4) 0.142(7) 0.419(3) 0.110(19) Uiso d . 1 . .
loop_
    _atom_site_aniso_label
    _atom_site_aniso_U_11
    _atom_site_aniso_U_22
    _atom_site_aniso_U_33
    _atom_site_aniso_U_12
    _atom_site_aniso_U_13
    _atom_site_aniso_U_23
    Cu1 0.02196(12) 0.01912(12) 0.03468(14) 0.00188(8) 0.00948(9) 0.00357(9)
    Cl1 0.0286(2) 0.0299(2) 0.0284(2) 0.00289(17) 0.00796(18) 0.00106(18)
    O1 0.0300(7) 0.0218(7) 0.0391(8) 0.0031(5) 0.0133(6) 0.0050(6)
    O2 0.0399(8) 0.0251(7) 0.0431(8) 0.0101(6) 0.0128(7) 0.0037(6)
    O3 0.0284(8) 0.0680(13) 0.0458(9) 0.0050(8) 0.0016(7) 0.0056(9)
    O4 0.0561(10) 0.0443(10) 0.0355(8) 0.0040(8) 0.0171(7) -0.0061(7)
    O5 0.0954(16) 0.0274(9) 0.0515(11) 0.0022(9) 0.0167(10) 0.0023(8)
    O6 0.0375(9) 0.0659(13) 0.0562(11) 0.0028(8) 0.0248(8) 0.0028(9)
    N1 0.0251(8) 0.0227(8) 0.0333(8) 0.0019(6) 0.0082(6) 0.0011(6)
    N2 0.0253(8) 0.0245(8) 0.0276(8) -0.0015(6) 0.0088(6) -0.0017(6)
    N3 0.0310(10) 0.0249(9) 0.0666(15) 0.0059(7) 0.0237(10) 0.0115(10)
    C1 0.0320(11) 0.0268(10) 0.0480(12) 0.0003(8) 0.0132(9) 0.0051(9)
    C2 0.0467(13) 0.0245(10) 0.0470(13) 0.0005(9) 0.0149(10) 0.0051(9)
    C3 0.0416(12) 0.0288(11) 0.0378(11) 0.0118(9) 0.0062(9) 0.0029(9)
    C4 0.0287(10) 0.0347(11) 0.0372(11) 0.0091(9) 0.0060(8) -0.0004(9)
    C5 0.0245(9) 0.0263(9) 0.0257(9) 0.0023(7) 0.0054(7) -0.0027(7)
    C6 0.0356(11) 0.0284(10) 0.0353(10) -0.0028(8) 0.0131(9) -0.0010(8)
    C7 0.0436(12) 0.0347(12) 0.0442(12) -0.0134(10) 0.0220(10) -0.0047(10)
    C8 0.0299(10) 0.0483(13) 0.0425(12) -0.0106(10) 0.0168(9) -0.0093(10)
    C9 0.0254(9) 0.0426(12) 0.0337(10) -0.0007(9) 0.0098(8) -0.0057(9)
    C10 0.0248(9) 0.0289(10) 0.0245(8) -0.0008(7) 0.0074(7) -0.0049(7)
    C11 0.0261(9) 0.0247(9) 0.0309(9) 0.0011(7) 0.0042(7) 0.0014(8)
    C12 0.0388(12) 0.0332(12) 0.0623(15) 0.0089(9) 0.0249(11) 0.0115(11)
    C13 0.0427(14) 0.0452(15) 0.105(3) 0.0125(12) 0.0408(16) 0.0190(16)
    O7 0.0602(13) 0.0449(11) 0.0585(12) 0.0192(9) 0.0318(10) 0.0107(9)
_geom_special_details
;
All e.s.d.'s (except the e.s.d. in the dihedral angle between two l.s. planes)
are estimated using the full covariance matrix. The cell e.s.d.'s are taken
into account individually in the estimation of e.s.d.'s in distances, angles
and torsion angles; correlations between e.s.d.'s in cell parameters are only
used when they are defined by crystal symmetry. An approximate (isotropic)
treatment of cell e.s.d.'s is used for estimating e.s.d.'s involving l.s.
planes.
;
loop_
    _geom_bond_atom_site_label_1
    _geom_bond_atom_site_label_2
    _geom_bond_site_symmetry_2
    _geom_bond_distance
    _geom_bond_publ_flag
    Cu1 O1 . 1.9598(14) ?
    Cu1 N3 . 1.987(2) ?
    Cu1 N2 . 1.9970(16) ?
    Cu1 N1 . 2.0043(17) ?
    Cu1 O2 2_655 2.3965(16) ?
    Cl1 O4 . 1.4307(16) ?
    Cl1 O6 . 1.4358(18) ?
    Cl1 O5 . 1.4365(19) ?
    Cl1 O3 . 1.4469(16) ?
    O1 C11 . 1.277(2) ?
    O2 C11 . 1.244(2) ?
    O2 Cu1 2_645 2.3965(16) ?
    N1 C1 . 1.340(3) ?
    N1 C5 . 1.358(2) ?
    N2 C6 . 1.343(3) ?
    N2 C10 . 1.353(3) ?
    N3 C12 . 1.481(3) ?
    N3 H2N3 . 0.74(4) ?
    N3 H1N3 . 0.83(4) ?
    C1 C2 . 1.386(3) ?
    C1 H1 . 0.92(3) ?
    C2 C3 . 1.380(4) ?
    C2 H2 . 0.85(3) ?
    C3 C4 . 1.384(4) ?
    C3 H3 . 0.90(3) ?
    C4 C5 . 1.390(3) ?
    C4 H4 . 0.86(3) ?
    C5 C10 . 1.479(3) ?
    C6 C7 . 1.387(3) ?
    C6 H6 . 0.96(3) ?
    C7 C8 . 1.377(4) ?
    C7 H7 . 0.90(3) ?
    C8 C9 . 1.381(3) ?
    C8 H8 . 0.95(3) ?
    C9 C10 . 1.396(3) ?
    C9 H9 . 0.96(3) ?
    C11 C12 . 1.536(3) ?
    C12 C13 . 1.488(4) ?
    C12 H12 . 1.15(4) ?
    C13 H13A . 1.04(4) ?
    C13 H13B . 1.04(4) ?
    C13 H13C . 1.16(5) ?
    O7 H1O7 . 0.79(4) ?
    O7 H2O7 . 0.69(5) ?
loop_
    _geom_angle_atom_site_label_1
    _geom_angle_atom_site_label_2
    _geom_angle_atom_site_label_3
    _geom_angle_site_symmetry_1
    _geom_angle_site_symmetry_3
    _geom_angle
    _geom_angle_publ_flag
    O1 Cu1 N3 . . 83.99(7) ?
    O1 Cu1 N2 . . 95.03(6) ?
    N3 Cu1 N2 . . 169.62(10) ?
    O1 Cu1 N1 . . 175.41(6) ?
    N3 Cu1 N1 . . 98.87(7) ?
    N2 Cu1 N1 . . 81.51(7) ?
    O1 Cu1 O2 . 2_655 93.37(6) ?
    N3 Cu1 O2 . 2_655 94.28(9) ?
    N2 Cu1 O2 . 2_655 96.09(6) ?
    N1 Cu1 O2 . 2_655 90.00(6) ?
    O4 Cl1 O6 . . 110.13(11) ?
    O4 Cl1 O5 . . 109.66(11) ?
    O6 Cl1 O5 . . 110.07(13) ?
    O4 Cl1 O3 . . 109.65(11) ?
    O6 Cl1 O3 . . 108.38(11) ?
    O5 Cl1 O3 . . 108.93(13) ?
    C11 O1 Cu1 . . 115.46(12) ?
    C11 O2 Cu1 . 2_645 121.01(14) ?
    C1 N1 C5 . . 118.82(17) ?
    C1 N1 Cu1 . . 126.92(14) ?
    C5 N1 Cu1 . . 114.25(13) ?
    C6 N2 C10 . . 119.06(18) ?
    C6 N2 Cu1 . . 125.95(14) ?
    C10 N2 Cu1 . . 114.56(13) ?
    C12 N3 Cu1 . . 110.57(14) ?
    C12 N3 H2N3 . . 101(4) ?
    Cu1 N3 H2N3 . . 117(3) ?
    C12 N3 H1N3 . . 109(3) ?
    Cu1 N3 H1N3 . . 108(3) ?
    H2N3 N3 H1N3 . . 111(4) ?
    N1 C1 C2 . . 122.4(2) ?
    N1 C1 H1 . . 118.5(18) ?
    C2 C1 H1 . . 119.1(18) ?
    C3 C2 C1 . . 119.0(2) ?
    C3 C2 H2 . . 123(2) ?
    C1 C2 H2 . . 118(2) ?
    C2 C3 C4 . . 119.1(2) ?
    C2 C3 H3 . . 120.5(18) ?
    C4 C3 H3 . . 120.4(18) ?
    C3 C4 C5 . . 119.4(2) ?
    C3 C4 H4 . . 119(2) ?
    C5 C4 H4 . . 122(2) ?
    N1 C5 C4 . . 121.28(19) ?
    N1 C5 C10 . . 114.65(16) ?
    C4 C5 C10 . . 124.07(19) ?
    N2 C6 C7 . . 122.0(2) ?
    N2 C6 H6 . . 116.2(16) ?
    C7 C6 H6 . . 121.8(16) ?
    C8 C7 C6 . . 119.0(2) ?
    C8 C7 H7 . . 123.1(18) ?
    C6 C7 H7 . . 117.9(18) ?
    C7 C8 C9 . . 119.6(2) ?
    C7 C8 H8 . . 121.0(19) ?
    C9 C8 H8 . . 119.4(19) ?
    C8 C9 C10 . . 118.9(2) ?
    C8 C9 H9 . . 120.8(17) ?
    C10 C9 H9 . . 120.3(17) ?
    N2 C10 C9 . . 121.42(19) ?
    N2 C10 C5 . . 114.75(16) ?
    C9 C10 C5 . . 123.82(19) ?
    O2 C11 O1 . . 123.87(19) ?
    O2 C11 C12 . . 118.42(19) ?
    O1 C11 C12 . . 117.66(18) ?
    N3 C12 C13 . . 113.9(2) ?
    N3 C12 C11 . . 109.41(19) ?
    C13 C12 C11 . . 113.9(2) ?
    N3 C12 H12 . . 116(2) ?
    C13 C12 H12 . . 91.9(19) ?
    C11 C12 H12 . . 111(2) ?
    C12 C13 H13A . . 113(2) ?
    C12 C13 H13B . . 111(2) ?
    H13A C13 H13B . . 102(3) ?
    C12 C13 H13C . . 102(2) ?
    H13A C13 H13C . . 113(3) ?
    H13B C13 H13C . . 117(3) ?
    H1O7 O7 H2O7 . . 102(5) ?
loop_
    _geom_hbond_atom_site_label_D
    _geom_hbond_atom_site_label_H
    _geom_hbond_atom_site_label_A
    _geom_hbond_site_symmetry_A
    _geom_hbond_distance_DH
    _geom_hbond_distance_HA
    _geom_hbond_distance_DA
    _geom_hbond_angle_DHA
    _geom_hbond_publ_flag
    N3 H2N3 O7 4_565 0.74(4) 2.60(4) 3.293(4) 159(5) yes
    N3 H1N3 O1 2_655 0.83(4) 2.48(4) 3.225(3) 149(3) yes
    N3 H1N3 O2 2_655 0.83(4) 2.91(4) 3.225(3) 105(3) yes
    N3 H1N3 O7 2_655 0.83(4) 2.70(5) 3.059(3) 108(3) yes
    N3 H2N3 O7 2_655 0.74(4) 2.69(5) 3.059(3) 114(4) yes
    O7 H1O7 O2 2_655 0.79(4) 2.08(4) 2.857(3) 166(3) yes
data_global
_journal_date_recd_electronic     2008-08-26
_journal_date_accepted     2008-12-03
_journal_name_full     'Acta Crystallographica, Section E'
_journal_year     2009
_journal_volume     65
_journal_issue      1
_journal_page_first     m51
_journal_page_last     m51
_journal_paper_category     QM
_journal_coeditor_code     TK2300
_publ_contact_author_name     'Mircea BRABAN'
_publ_contact_author_address
;
Universitatea Babes Bolyai
Facultatea de chimie si inginerie chimica
Str. Arany Janos nr. 11
RO-400028 Cluj-Napoca
ROMANIA
;
_publ_contact_author_email     'mircea_braban@yahoo.com'
_publ_contact_author_fax     '0040 260 678 235'
_publ_contact_author_phone     '0040 745 13 14 08'
_publ_section_title
;
<i>catena</i>-Poly[[[(2,2'-bipyridyl)copper(II)]-\m-L-alaninato] perchlorate
monohydrate]
;
loop_
    _publ_author_name
    _publ_author_footnote
    _publ_author_address
    'Braban, Mircea' .
;
Facultatea de Chimie si Inginerie Chimica
Universitatea Babes Bolyai
Str. Arany Janos nr. 11
RO-400028 Cluj-Napoca
Romania
;
    'Haiduc, Ionel' .
;
Facultatea de Chimie si Inginerie Chimica
Universitatea Babes Bolyai
Str. Arany Janos nr. 11
RO-400028 Cluj-Napoca
Romania
;
    'L\"onnecke, Peter' .
;
Institut f\"ur Chemie und Mineralogie
Universit\"at Leipzig
Johannisallee 29
D-04103 Leipzig
Germany
;
