# Supplementary material for: catena-Poly[[[(2,2′-bipyrid­yl)copper(II)]-μ-l-alaninato] perchlorate monohydrate]
Source: Acta Crystallogr Sect E Struct Rep Online. 2008 Dec 13;65(Pt 1):m51. doi: 10.1107/S1600536808040725 (PMC2967894; doi:10.1107/S1600536808040725)
Supplement: Supplementary file 2 [file e-65-00m51-Isup2.hkl]

#########################################
#
# h,k,l, Fc-squared, Fo-squared, sigma(Fo-squared) and status flag
#
data_I
_shelx_title ' c2169fin in P2(1)/c'
_shelx_refln_list_code          4
_shelx_F_calc_maximum      305.62
_exptl_crystal_F_000      868.00
_reflns_d_resolution_high  0.7491

loop_
_symmetry_equiv_pos_as_xyz
'x, y, z'
'-x, y+1/2, -z+1/2'
'-x, -y, -z'
'x, -y-1/2, z-1/2'

_cell_length_a    13.1807
_cell_length_b    8.2656
_cell_length_c    16.1195
_cell_angle_alpha  90.000
_cell_angle_beta  110.606
_cell_angle_gamma  90.000

_shelx_F_squared_multiplier    1.000

loop_
_refln_index_h
_refln_index_k
_refln_index_l
_refln_F_squared_calc
_refln_F_squared_meas
_refln_F_squared_sigma
_refln_observed_status
  2  0  0    3248.96    3221.76    24.20 o
  3  0  0    6423.54    6706.34    42.51 o
  4  0  0    7237.38    7292.06    66.52 o
  5  0  0    1733.22    1702.17    12.10 o
  6  0  0    6961.50    6960.65    46.29 o
  7  0  0      455.60      346.91      4.34 o
  8  0  0      11.02      16.57      2.32 o
  9  0  0    1080.65    1193.51    10.08 o
  10  0  0      203.51      184.54      5.96 o
  11  0  0    5138.97    4917.12    198.30 o
  12  0  0      70.76      80.72      6.21 o
  13  0  0      532.71      484.14    20.96 o
  14  0  0      230.99      244.68    13.97 o
  15  0  0    1605.36    1668.69    24.84 o
  16  0  0      137.07      180.84    10.87 o
  1  1  0    38205.23    34699.47    479.14 o
  2  1  0      19.07      30.42      1.27 o
  3  1  0    6456.52    6447.27    62.29 o
  4  1  0    6983.06    7026.00    30.76 o
  5  1  0    3278.33    3021.70    21.67 o
  6  1  0    11205.05    11250.58    39.22 o
  7  1  0      135.46      180.36      2.15 o
  8  1  0        8.06      12.32      1.71 o
  9  1  0      693.47      698.88      7.44 o
  10  1  0    3302.09    3345.60    41.59 o
  11  1  0      82.13      77.56      3.25 o
  12  1  0    1901.29    1914.86    69.73 o
  13  1  0      578.52      593.92    23.46 o
  14  1  0      635.48      666.15    11.47 o
  15  1  0      65.51      83.23      5.49 o
  1  2  0      283.20      280.66      8.49 o
  2  2  0    2823.58    2727.46    19.31 o
  3  2  0    2708.73    2715.79    27.41 o
  4  2  0    4755.11    4638.02    28.90 o
  5  2  0    3610.98    3774.42    47.83 o
  6  2  0    3445.58    3228.89    15.22 o
  7  2  0    3469.95    3441.55    19.95 o
  8  2  0    2110.68    2042.06      9.31 o
  9  2  0      301.57      309.33      4.86 o
  10  2  0    1451.38    1391.25      8.50 o
  11  2  0    1416.03    1419.96    16.96 o
  12  2  0      217.63      217.57      5.55 o
  13  2  0        1.99        9.47      4.09 o
  14  2  0      67.56      75.78      8.15 o
  15  2  0      457.54      430.40    14.75 o
  16  2  0      54.06      62.09      9.31 o
  1  3  0      13.16        8.89      1.29 o
  2  3  0    3525.79    3623.77    39.10 o
  3  3  0      50.03      78.43      1.16 o
  4  3  0    2771.12    3194.68    17.92 o
  5  3  0    4393.45    4224.64    45.88 o
  6  3  0    6749.76    6749.50    60.72 o
  7  3  0      116.96      111.17      2.75 o
  8  3  0    1535.98    1549.80    19.81 o
  9  3  0    1935.54    1885.49    10.14 o
  10  3  0      654.87      660.38      6.28 o
  11  3  0      325.10      350.38      5.06 o
  12  3  0      80.73      97.13      4.48 o
  13  3  0      185.89      173.56      8.16 o
  14  3  0      35.55      51.57      5.19 o
  15  3  0        7.80      22.12      4.94 o
  1  4  0      506.82      495.27      6.99 o
  2  4  0    3129.37    3607.19    41.08 o
  3  4  0    2617.32    2703.72    38.87 o
  4  4  0        6.73      24.75      4.47 o
  5  4  0      426.24      479.04      3.96 o
  6  4  0      185.33      164.05      5.60 o
  7  4  0    2382.19    2343.24    21.06 o
  8  4  0    1166.50    1070.82    19.83 o
  9  4  0      532.19      488.56      5.97 o
  10  4  0      85.32      80.28      4.26 o
  11  4  0      558.83      561.79      7.22 o
  12  4  0      135.95      125.12      5.27 o
  13  4  0        1.64      10.24      4.29 o
  14  4  0      170.31      148.50      6.84 o
  15  4  0      230.49      258.45    11.64 o
  1  5  0        5.14        6.59      2.47 o
  2  5  0    2663.08    2963.53    55.55 o
  3  5  0      261.02      304.15    13.64 o
  4  5  0      113.10      122.63      3.84 o
  5  5  0      87.55      79.36      3.88 o
  6  5  0      535.22      523.28      7.01 o
  7  5  0      172.06      176.76      3.81 o
  8  5  0    2013.26    1959.22    31.95 o
  9  5  0      15.42      18.47      2.67 o
  10  5  0      121.13      109.23      4.14 o
  11  5  0        0.18        2.15      4.71 o
  12  5  0      110.47      113.52      4.50 o
  13  5  0      247.75      236.17      7.51 o
  14  5  0      13.21      25.30      5.41 o
  0  6  0      614.17      572.79      7.76 o
  1  6  0      255.51      282.32      3.70 o
  2  6  0      11.99      14.61      2.59 o
  3  6  0        4.40      -0.78      6.99 o
  4  6  0      71.96      75.26      7.37 o
  5  6  0      394.20      341.96      6.04 o
  6  6  0      744.10      652.06      5.82 o
  7  6  0      113.12      102.23      4.64 o
  8  6  0        4.66      10.51      3.54 o
  9  6  0      408.14      381.94      7.66 o
  10  6  0      141.91      138.14      3.41 o
  11  6  0        1.13        3.15      2.46 o
  12  6  0        5.81      17.97      3.84 o
  13  6  0      30.31      38.40      3.93 o
  1  7  0      129.09      139.70      4.66 o
  2  7  0      187.76      193.17    14.36 o
  3  7  0        0.24        6.99      2.74 o
  4  7  0      301.11      246.53      5.04 o
  5  7  0      197.35      194.52      4.94 o
  6  7  0      28.77      26.20      3.88 o
  7  7  0        4.56        1.61      3.54 o
  8  7  0      303.35      240.58      6.99 o
  9  7  0      15.67      13.97      4.39 o
  10  7  0      118.28      114.53    10.48 o
  11  7  0      11.33      11.83      3.87 o
  12  7  0      57.85      70.14      5.07 o
  0  8  0      136.77      110.99      4.66 o
  1  8  0      210.89      216.54      6.21 o
  2  8  0      484.70      474.23      6.04 o
  3  8  0      42.12      22.20      4.27 o
  4  8  0      48.80      47.99      3.49 o
  5  8  0      178.78      180.04      8.15 o
  6  8  0      104.20      123.12      4.94 o
  7  8  0      328.65      295.33      7.13 o
  8  8  0        3.86        5.48      4.09 o
  9  8  0      17.67      22.97      6.21 o
  10  8  0        6.14        6.30    11.64 o
  1  9  0      683.57      648.07    10.09 o
  2  9  0      194.40      188.44      6.60 o
  3  9  0      198.01      185.15      4.64 o
  4  9  0      82.06      86.40      4.09 o
  5  9  0      186.25      203.86      5.49 o
  6  9  0      232.29      245.07      8.15 o
  7  9  0      90.58      84.23      4.94 o
  8  9  0      32.85      39.64      4.94 o
  0  10  0      704.72      737.33    10.09 o
  1  10  0      144.71      155.02      3.58 o
  2  10  0      161.12      163.40      4.39 o
  3  10  0      84.56      76.18      4.09 o
  4  10  0      247.11      241.02      5.74 o
  5  10  0      526.36      513.66      8.49 o
  1  11  0      405.36      397.50    15.52 o
-16  1  1      19.73      22.51      6.99 o
-15  1  1      13.03      22.66      4.64 o
-14  1  1      34.01      47.49      4.17 o
-13  1  1      73.53      73.89      3.97 o
-12  1  1      66.77      64.75      3.36 o
-11  1  1      82.95      74.11      3.02 o
-10  1  1      768.77      816.22    10.63 o
  -9  1  1      488.63      508.33      4.91 o
  -8  1  1      109.06      118.88      2.54 o
  -7  1  1      688.41      850.97      8.86 o
  -6  1  1        1.42        1.61      1.33 o
  -5  1  1      453.97      488.17      3.60 o
  -4  1  1      113.78      116.24      6.51 o
  -3  1  1      747.23      685.59      6.25 o
  -2  1  1    1235.21    1284.60    22.07 o
  -1  1  1    1599.02    1671.54    26.55 o
  0  1  1      11.04      14.75      1.55 o
  1  1  1    3940.75    3919.52    17.88 o
  2  1  1      51.60      44.82      1.29 o
  3  1  1      746.97      715.97      5.28 o
  4  1  1      876.08      843.63      5.28 o
  5  1  1    2418.71    2596.51    17.10 o
  6  1  1      507.13      631.20      5.45 o
  7  1  1    1031.86    1016.06      7.61 o
  8  1  1      181.44      142.26      2.80 o
  9  1  1      904.17      886.88      6.61 o
  10  1  1      443.47      438.66      8.07 o
  11  1  1      170.63      162.68      4.24 o
  12  1  1      54.07      56.06      4.62 o
  13  1  1        9.01        8.54      4.02 o
  14  1  1        1.35        3.04      3.65 o
  15  1  1      21.85      31.65      5.74 o
-16  2  1      13.39      16.50      5.19 o
-15  2  1      506.28      498.28    10.38 o
-14  2  1      36.50      42.19      4.64 o
-13  2  1      492.73      453.30      9.04 o
-12  2  1        1.66        1.75      3.27 o
-11  2  1      773.99      806.37    12.34 o
-10  2  1      887.09      847.16    10.12 o
  -9  2  1    4653.05    4369.60    49.98 o
  -8  2  1      850.56      850.49    11.94 o
  -7  2  1      279.53      267.42      3.25 o
  -6  2  1      35.17      33.41      2.44 o
  -5  2  1      75.64      73.38      2.05 o
  -4  2  1      78.13      62.95      2.10 o
  -3  2  1    1323.68    1385.33    13.42 o
  -2  2  1    4577.46    4455.13    30.98 o
  -1  2  1      733.58      781.13    29.49 o
  0  2  1        7.56        8.54      2.33 o
  1  2  1    1319.21    1281.31    14.30 o
  2  2  1    5072.26    5211.40    40.78 o
  3  2  1      115.20      125.76      6.59 o
  4  2  1    2067.03    2077.51    18.82 o
  5  2  1        3.85      23.97      1.54 o
  6  2  1    3735.55    3898.09    22.70 o
  7  2  1      743.78      761.62      6.71 o
  8  2  1      556.21      554.69      4.58 o
  9  2  1        3.16        5.29      2.21 o
  10  2  1      577.17      593.70      8.21 o
  11  2  1      194.10      226.50      8.70 o
  12  2  1      666.71      665.63      7.39 o
  13  2  1      76.98      82.09      5.19 o
  14  2  1      27.70      26.98      5.04 o
  15  2  1      39.64      46.81      6.21 o
-16  3  1      16.02      26.06      5.82 o
-15  3  1      114.88      119.05      6.29 o
-14  3  1      625.15      644.36      9.25 o
-13  3  1      235.24      229.43      5.96 o
-12  3  1        4.58        8.76      3.30 o
-11  3  1    1502.17    1405.87    18.79 o
-10  3  1    1385.24    1351.23    15.44 o
  -9  3  1    2318.56    2279.36    21.75 o
  -8  3  1      289.66      295.61      3.86 o
  -7  3  1      933.11      934.40      7.52 o
  -6  3  1      585.25      582.37      6.83 o
  -5  3  1    2052.89    2000.63    11.04 o
  -4  3  1      562.55      610.86      5.44 o
  -3  3  1    9922.54    10121.69    52.69 o
  -2  3  1    1355.21    1432.16    27.76 o
  0  3  1      582.11      634.88      6.99 o
  1  3  1    13469.78    13434.49    93.75 o
  2  3  1    8714.19    9080.22    57.58 o
  3  3  1    1232.99    1594.73      8.56 o
  4  3  1    2218.85    2325.15    14.79 o
  5  3  1    3650.49    3505.98    28.89 o
  6  3  1      705.52      632.15      8.57 o
  7  3  1    1265.90    1167.04      6.95 o
  8  3  1    4664.60    4381.00    37.51 o
  9  3  1      499.33      462.80      7.51 o
  10  3  1        6.89        5.30      2.86 o
  11  3  1      422.10      388.01      5.31 o
  12  3  1      414.43      407.15      7.43 o
  13  3  1      155.67      135.17      6.43 o
  14  3  1      46.88      53.62      6.21 o
  15  3  1        6.89      16.50      5.19 o
-15  4  1      945.73      914.28    19.40 o
-14  4  1      72.64      80.84      6.21 o
-13  4  1      66.15      56.52      5.19 o
-12  4  1      57.43      69.19      3.85 o
-11  4  1      951.01      888.52    11.31 o
-10  4  1      123.54      132.81      4.96 o
  -9  4  1    4516.77    4320.07    19.14 o
  -8  4  1    2255.34    2202.89    22.45 o
  -7  4  1    1279.75    1248.62    12.66 o
  -6  4  1      142.23      143.38      3.08 o
  -5  4  1      383.29      312.19    16.33 o
  -4  4  1    3991.81    3768.53    28.68 o
  -3  4  1    1851.41    2222.75    16.13 o
  -2  4  1    3931.63    3960.65    19.76 o
  0  4  1    8677.06    8681.04    54.33 o
  1  4  1      605.92      564.50      6.64 o
  2  4  1    4412.44    4629.99    67.78 o
  3  4  1    2487.07    2656.38    24.20 o
  4  4  1    1612.95    1688.49    13.47 o
  5  4  1      231.16      197.06      3.00 o
  6  4  1    1079.91    1082.20      8.22 o
  7  4  1    3832.64    3896.04    31.06 o
  8  4  1      105.98      115.95      3.46 o
  9  4  1        9.60      15.37      3.77 o
  10  4  1        4.82        6.67      2.67 o
  11  4  1      278.61      285.61    11.20 o
  12  4  1      109.80      116.59      4.10 o
  13  4  1    1149.82    1108.32    40.36 o
  14  4  1      348.83      357.99    19.90 o
  15  4  1      239.99      277.08    12.42 o
-14  5  1      578.85      525.05    10.38 o
-13  5  1      305.01      293.76      6.07 o
-12  5  1        5.58        3.86      3.15 o
-11  5  1      127.66      124.52      4.01 o
-10  5  1    2316.04    2166.53    12.99 o
  -9  5  1      268.25      237.18      5.38 o
  -8  5  1      354.28      325.84      7.36 o
  -7  5  1      329.35      325.15      4.01 o
  -6  5  1    1712.55    1710.20    12.32 o
  -5  5  1    3010.31    3061.56    19.21 o
  -4  5  1      119.89      132.00      3.12 o
  -3  5  1    4738.86    4846.44    17.59 o
  -2  5  1      902.75      913.16    18.24 o
  -1  5  1      768.96      834.34      8.54 o
  0  5  1      14.96      29.49      3.88 o
  1  5  1    10110.61    10461.45    148.72 o
  2  5  1    5212.84    5172.56    88.84 o
  3  5  1      144.78      114.64      4.27 o
  4  5  1      290.06      253.80      4.94 o
  5  5  1    1325.05    1218.24    24.26 o
  6  5  1    3577.10    3644.77    23.19 o
  7  5  1      576.25      574.25    10.98 o
  8  5  1    1329.18    1292.49    25.12 o
  9  5  1      251.81      248.20      5.38 o
  10  5  1      437.13      411.09      7.02 o
  11  5  1        0.84        4.94      2.91 o
  12  5  1    1898.50    1933.07    14.48 o
  13  5  1      344.28      327.98    11.79 o
  14  5  1      250.25      270.09    12.42 o
-14  6  1        1.34      20.96      7.76 o
-13  6  1      49.82      52.17      3.93 o
-12  6  1      442.48      485.10      9.39 o
-11  6  1      626.49      639.63    11.20 o
-10  6  1      136.69      121.40      4.22 o
  -9  6  1    2213.60    2194.22    67.53 o
  -8  6  1    1709.19    1683.39    35.66 o
  -7  6  1      243.73      259.94      4.42 o
  -6  6  1      397.03      405.18      7.13 o
  -5  6  1    1770.52    1702.47    13.72 o
  -4  6  1    8657.30    8871.90    253.02 o
  -3  6  1      610.19      615.17      5.56 o
  -2  6  1      469.64      460.56      7.03 o
  -1  6  1    1451.70    1483.19    13.19 o
  0  6  1    2299.26    2286.16    76.45 o
  1  6  1      108.92      110.21      3.88 o
  2  6  1    3557.75    3631.14    18.66 o
  3  6  1    4029.34    4054.92    21.40 o
  4  6  1      76.41      73.45      3.29 o
  5  6  1      324.95      347.58      6.29 o
  6  6  1      460.41      483.12    19.02 o
  7  6  1    2605.68    2591.08    51.22 o
  8  6  1        4.91        9.31      4.66 o
  9  6  1      214.21      185.16      4.00 o
  10  6  1      328.90      326.46      6.34 o
  11  6  1    1009.45    1028.60    18.49 o
  12  6  1      175.86      170.16      6.07 o
  13  6  1      456.94      477.17    12.47 o
-12  7  1        1.57      11.09      3.11 o
-11  7  1      108.23      102.21      5.07 o
-10  7  1    1111.29    1037.07    31.05 o
  -9  7  1    1246.34    1126.56    14.27 o
  -8  7  1      328.44      307.31    11.25 o
  -7  7  1    1048.14      988.60    11.79 o
  -6  7  1      987.82      946.29    13.19 o
  -5  7  1    1876.87    1879.53    31.05 o
  -4  7  1      17.90      15.21      2.98 o
  -3  7  1    4326.65    4357.98    40.75 o
  -2  7  1      848.32      926.70    12.42 o
  -1  7  1      52.91      59.76      4.66 o
  0  7  1      477.92      447.83      6.21 o
  1  7  1      930.69      925.93    10.09 o
  2  7  1    4034.35    4063.14    79.55 o
  3  7  1      458.10      426.08    11.64 o
  4  7  1      533.53      517.64    23.28 o
  5  7  1      653.25      668.65      8.78 o
  6  7  1    2101.00    2061.47    16.46 o
  7  7  1      361.49      333.19    14.36 o
  8  7  1    1666.21    1511.73    47.34 o
  9  7  1      488.08      454.02    12.03 o
  10  7  1      118.13      121.63      4.93 o
  11  7  1      31.17      39.09      4.32 o
  12  7  1      799.93      765.07    20.96 o
-11  8  1      520.04      527.04    11.64 o
-10  8  1      52.60      50.74      5.82 o
  -9  8  1      377.71      362.36      8.49 o
  -8  8  1      615.09      571.23      9.88 o
  -7  8  1        5.85        3.70      3.54 o
  -6  8  1      31.94      34.75      3.84 o
  -5  8  1      531.71      500.56      8.15 o
  -4  8  1    2882.08    2739.59    27.55 o
  -3  8  1      391.55      406.41      6.60 o
  -2  8  1      609.30      618.58    10.09 o
  -1  8  1    1234.21    1309.34    14.75 o
  0  8  1    1553.24    1504.15    13.97 o
  1  8  1      390.94      369.44      6.99 o
  2  8  1      210.38      188.76      5.43 o
  3  8  1      870.38      792.36    15.91 o
  4  8  1      14.15      18.91      3.49 o
  5  8  1      44.66      41.91      3.54 o
  6  8  1      575.97      547.22      8.49 o
  7  8  1    1318.46    1277.12    31.43 o
  8  8  1      206.83      217.33      6.59 o
  9  8  1      120.79      113.05      5.74 o
  10  8  1      424.36      400.11      8.87 o
  -8  9  1        0.49        9.11      4.09 o
  -7  9  1      169.32      204.95      6.59 o
  -6  9  1      246.01      247.89      6.29 o
  -5  9  1      352.14      284.71      6.29 o
  -4  9  1      45.52      48.32      3.84 o
  -3  9  1    1442.09    1384.38    14.36 o
  -2  9  1      637.74      642.77      7.94 o
  -1  9  1      63.30      57.89      2.98 o
  0  9  1      221.34      214.32      4.29 o
  1  9  1      927.39      927.38      8.15 o
  2  9  1      488.36      480.83      6.04 o
  3  9  1      10.06      10.80      2.98 o
  4  9  1      488.50      459.23      8.15 o
  5  9  1      332.54      368.68    17.07 o
  6  9  1      110.44      115.74      5.19 o
  7  9  1      16.21      22.80      4.09 o
  8  9  1      131.11      115.00      5.82 o
  -6  10  1      33.27      49.00      4.64 o
  -5  10  1      329.05      347.68    11.25 o
  -4  10  1      162.84      135.75      5.19 o
  -3  10  1      179.24      184.29      5.19 o
  -2  10  1      12.59      22.84      3.54 o
  -1  10  1      405.22      400.48      8.54 o
  0  10  1      241.21      232.06      6.99 o
  1  10  1        0.57        6.73      2.15 o
  2  10  1      75.78      80.17      3.54 o
  3  10  1      295.37      268.50      9.70 o
  4  10  1      415.67      462.34      7.39 o
  5  10  1        6.07      12.68      4.09 o
  -1  11  1      17.79      33.37      5.43 o
  0  11  1      38.94      43.04      3.88 o
-16  0  2      477.08      490.95    25.22 o
-15  0  2      945.61      939.75    49.67 o
-14  0  2      253.57      234.39      9.31 o
-13  0  2    2509.72    2373.41    27.16 o
-12  0  2    1457.20    1405.58    19.40 o
-11  0  2      668.33      601.80    29.88 o
-10  0  2      388.74      410.47      7.62 o
  -9  0  2    1312.25    1291.87    15.68 o
  -8  0  2    3176.10    2756.93    36.80 o
  -7  0  2        3.44        1.03      2.28 o
  -6  0  2    4144.08    4328.72    36.58 o
  -5  0  2    7038.82    7646.24    40.07 o
  -4  0  2    15052.82    15301.27    192.73 o
  -3  0  2    3000.69    3069.25    33.44 o
  -2  0  2    19552.44    19280.29    83.41 o
  -1  0  2    37232.93    33235.31    393.66 o
  0  0  2    1051.47    1077.21    29.69 o
  1  0  2      195.52      169.67      1.94 o
  2  0  2      937.00    1156.44    32.20 o
  3  0  2    3268.58    2815.73    38.42 o
  4  0  2    9504.41    9821.87    30.05 o
  5  0  2      11.07      34.81    10.00 o
  6  0  2    3139.44    2871.72    17.15 o
  7  0  2    10141.97    9973.44    81.56 o
  8  0  2      281.36      302.59      6.66 o
  9  0  2    8099.59    8121.11    64.66 o
  10  0  2      998.09      967.04    11.37 o
  11  0  2      260.30      253.88      6.84 o
  12  0  2      31.56      23.28      6.21 o
  13  0  2    1003.82    1085.03    20.18 o
  14  0  2    1185.26    1234.83    21.73 o
  15  0  2      13.55      25.61      8.54 o
-16  1  2        2.90      23.28      6.99 o
-15  1  2      165.30      173.39    15.91 o
-14  1  2    2654.06    2576.75    68.00 o
-13  1  2      622.02      634.15    11.78 o
-12  1  2    1395.47    1361.83    25.54 o
-11  1  2      90.54      97.45      4.78 o
-10  1  2      456.65      429.24      4.51 o
  -9  1  2    4830.22    4735.84    39.64 o
  -8  1  2    2838.84    2863.98    15.94 o
  -7  1  2    12856.93    12968.73    87.14 o
  -6  1  2    4180.97    4435.67    27.88 o
  -5  1  2      61.11      57.35      1.46 o
  -4  1  2      75.64      73.69      3.12 o
  -3  1  2    26388.74    26338.68    233.86 o
  -2  1  2      349.25      374.79      3.00 o
  -1  1  2    4402.13    4485.72    31.93 o
  0  1  2    4267.48    4143.37    22.63 o
  1  1  2    13326.74    13512.90    95.41 o
  2  1  2    15380.76    15359.00    55.22 o
  3  1  2    6919.34    7255.30    41.86 o
  4  1  2      54.46      56.11      1.74 o
  5  1  2      229.56      288.02      2.59 o
  6  1  2      240.84      302.44      2.84 o
  7  1  2    3065.38    3256.46    18.23 o
  8  1  2    8162.74    8255.66    58.30 o
  9  1  2    1473.95    1533.04    24.82 o
  10  1  2    1148.68    1089.36    27.11 o
  11  1  2      105.06      103.12      3.74 o
  12  1  2    1089.91    1081.88    34.59 o
  13  1  2      776.19      828.13    12.27 o
  14  1  2      438.49      432.20      9.67 o
  15  1  2      626.05      649.99    26.00 o
-16  2  2      112.97      129.16      6.84 o
-15  2  2      459.35      459.02      9.83 o
-14  2  2        0.38        6.21      4.39 o
-13  2  2    1711.08    1628.91    34.15 o
-12  2  2      438.92      439.12    13.76 o
-11  2  2      44.55      53.68      2.85 o
-10  2  2      89.62      90.44      3.37 o
  -9  2  2    4876.36    4809.56    16.15 o
  -8  2  2    5628.85    5637.06    25.97 o
  -7  2  2      44.08      56.39      1.87 o
  -6  2  2    2311.70    2331.33    12.53 o
  -5  2  2    3088.36    3148.84    32.00 o
  -4  2  2    3820.51    3626.89    31.89 o
  -3  2  2    2708.88    2697.15    25.40 o
  -2  2  2    5368.75    5173.16    57.38 o
  -1  2  2    2048.31    2089.27    47.73 o
  0  2  2    2337.92    2558.08    38.43 o
  1  2  2      71.90      74.59      4.56 o
  2  2  2    3564.37    3491.37    37.03 o
  3  2  2    14266.91    14177.30    119.31 o
  4  2  2      87.13      111.50      2.58 o
  5  2  2      147.22      94.20      3.19 o
  6  2  2    3793.82    3795.61    21.84 o
  7  2  2    5580.82    5473.62    45.37 o
  8  2  2      146.38      138.16      2.90 o
  9  2  2    6990.76    6985.99    54.38 o
  10  2  2      678.55      697.61      5.74 o
  11  2  2        6.10      12.56      3.40 o
  12  2  2      504.31      472.93    13.67 o
  13  2  2      290.90      311.19      8.18 o
  14  2  2      666.29      653.58    20.96 o
  15  2  2      67.56      63.64      8.54 o
-16  3  2      19.19      34.02      5.49 o
-15  3  2      10.95      19.40      6.99 o
-14  3  2      375.39      367.58    12.37 o
-13  3  2      35.90      45.03      4.17 o
-12  3  2      841.31      786.10    13.33 o
-11  3  2      366.68      339.86      4.96 o
-10  3  2    1527.76    1542.07    19.00 o
  -9  3  2    2730.72    2790.29    25.32 o
  -8  3  2      738.43      697.63      6.48 o
  -7  3  2    5519.01    5308.46    21.96 o
  -6  3  2    2105.89    2001.59    10.23 o
  -5  3  2      31.85      19.17      1.45 o
  -4  3  2      467.82      447.98      5.03 o
  -3  3  2    1869.10    1577.51    11.98 o
  -2  3  2      983.51      903.79    15.79 o
  -1  3  2      941.71      971.30    18.63 o
  0  3  2    5577.19    6008.69    55.68 o
  1  3  2    3123.75    3180.03    28.61 o
  2  3  2      420.90      381.69      3.55 o
  3  3  2    4767.86    5472.17    24.34 o
  4  3  2    8738.52    8938.03    24.90 o
  5  3  2    1895.69    1882.93    18.04 o
  6  3  2      211.49      248.16      4.64 o
  7  3  2      97.60      100.50      3.84 o
  8  3  2    1214.20    1194.75      7.81 o
  9  3  2      437.85      435.02      8.65 o
  10  3  2      50.35      54.12      3.16 o
  11  3  2      85.58      73.84      3.35 o
  12  3  2      221.22      200.70      7.43 o
  13  3  2      273.33      262.68      6.41 o
  14  3  2      26.13      40.36      6.99 o
  15  3  2      480.59      475.36    17.07 o
-15  4  2      263.13      266.21    11.64 o
-14  4  2      46.12      46.32      5.19 o
-13  4  2      272.80      278.18      7.94 o
-12  4  2      558.25      490.09      7.81 o
-11  4  2      87.61      79.68      5.08 o
-10  4  2    1668.12    1607.11    10.97 o
  -9  4  2      167.88      188.64      7.14 o
  -8  4  2      618.19      639.37      9.86 o
  -7  4  2      464.80      432.30      4.54 o
  -6  4  2    1093.72    1120.72    13.82 o
  -5  4  2        6.14      14.35      1.69 o
  -4  4  2      15.43      28.15      1.65 o
  -3  4  2      477.15      663.92    10.34 o
  -2  4  2      563.18      528.58    12.03 o
  0  4  2    1389.70    1432.14    28.33 o
  1  4  2    4516.29    5028.79    44.58 o
  2  4  2    1752.67    1873.44    21.69 o
  3  4  2    1539.41    1453.73    11.45 o
  4  4  2    2253.17    2387.40    18.15 o
  5  4  2      800.78      770.91      5.51 o
  6  4  2      178.81      182.57      3.75 o
  7  4  2      650.93      669.58      6.12 o
  8  4  2      404.05      433.37      6.58 o
  9  4  2      337.59      330.50      9.52 o
  10  4  2      550.51      547.41      9.63 o
  11  4  2        3.43        5.46      2.96 o
  12  4  2      57.92      55.60      3.85 o
  13  4  2      278.48      293.21      6.69 o
  14  4  2      378.32      370.25      7.59 o
-15  5  2      27.86      39.58      8.54 o
-14  5  2      111.10      106.22      6.29 o
-13  5  2      124.57      132.63      4.79 o
-12  5  2      140.81      138.03      4.40 o
-11  5  2        7.83        0.90      2.80 o
-10  5  2        1.46      -2.75      2.75 o
  -9  5  2        0.26      -0.53      2.96 o
  -8  5  2        3.72        4.08      2.28 o
  -7  5  2    1171.84    1149.68    10.42 o
  -6  5  2      23.35      18.20      2.61 o
  -5  5  2      332.40      327.42      5.57 o
  -4  5  2    1954.65    2028.98    16.47 o
  -3  5  2      239.45      204.23      2.47 o
  -2  5  2      673.35      682.50      5.59 o
  -1  5  2    1052.75    1119.96    12.42 o
  0  5  2    1955.76    2091.27    12.89 o
  1  5  2    3676.80    3965.28    51.59 o
  2  5  2      93.95      106.75      2.74 o
  3  5  2      14.17        9.51      3.88 o
  4  5  2      799.96      760.93    15.52 o
  5  5  2      65.13      49.12      2.73 o
  6  5  2      16.09        7.89      1.77 o
  7  5  2      48.78      66.96      2.75 o
  8  5  2      31.45      27.79      2.60 o
  9  5  2      167.63      147.69      3.92 o
  10  5  2      187.01      189.38      4.50 o
  11  5  2      160.75      158.39      4.58 o
  12  5  2      121.78      107.04      4.29 o
  13  5  2        1.31        7.76      4.11 o
-14  6  2        0.42      16.30      7.76 o
-13  6  2      18.76      23.91      3.68 o
-12  6  2      53.94      58.33      3.78 o
-11  6  2      541.71      538.91      6.86 o
-10  6  2      25.57      23.71      3.19 o
  -9  6  2      154.61      138.73      4.33 o
  -8  6  2        0.09      -2.02      2.61 o
  -7  6  2      45.17      35.53      3.54 o
  -6  6  2      519.73      544.46      8.23 o
  -5  6  2      122.11      158.02      4.94 o
  -4  6  2      79.47      76.92      4.09 o
  -3  6  2      361.86      374.56      3.81 o
  -2  6  2      41.43      43.46      4.66 o
  1  6  2        0.66        4.66      2.33 o
  2  6  2      201.90      185.27      3.54 o
  3  6  2      96.55      95.34      9.70 o
  4  6  2      347.40      368.12      9.31 o
  5  6  2      10.26        1.34      2.98 o
  6  6  2        1.64        0.78      3.29 o
  7  6  2      43.02      44.24      4.09 o
  8  6  2    1004.95      949.80    30.23 o
  9  6  2      11.63        6.20      2.25 o
  10  6  2      21.20      24.51      2.56 o
  11  6  2        4.04        9.68      2.84 o
  12  6  2        3.22      10.76      2.95 o
  13  6  2      12.51      20.18      6.04 o
-13  7  2        9.00      22.51      4.58 o
-12  7  2        3.30        4.43      3.11 o
-11  7  2        0.24        6.84      2.98 o
-10  7  2        1.86        3.10      4.39 o
  -9  7  2      10.58      12.47      4.09 o
  -8  7  2      176.82      163.07      5.74 o
  -7  7  2      133.23      138.54      5.49 o
  -6  7  2      302.37      240.66      6.04 o
  -5  7  2      355.88      334.69      7.76 o
  -4  7  2      344.38      346.41      9.31 o
  -3  7  2      85.23      90.92      4.09 o
  -2  7  2      251.43      237.50      6.99 o
  1  7  2      18.63      14.01      2.20 o
  2  7  2      719.79      734.63      6.59 o
  3  7  2      43.30      27.96      2.74 o
  4  7  2      228.25      238.84      6.60 o
  5  7  2      151.00      152.87      7.37 o
  6  7  2      15.94      21.45      4.27 o
  7  7  2      213.84      204.51      6.04 o
  8  7  2      114.79      113.36      5.49 o
  9  7  2      65.56      53.94      5.76 o
  10  7  2      81.06      76.18      5.15 o
  11  7  2      48.48      54.67      4.62 o
-11  8  2        7.49      21.80      5.19 o
-10  8  2        0.34        3.97      4.64 o
  -9  8  2      59.31      62.36      5.43 o
  -8  8  2      143.99      130.19      6.60 o
  -7  8  2      127.79      121.16      5.19 o
  -6  8  2      530.66      507.53    22.90 o
  -5  8  2      63.94      66.76      4.39 o
  -4  8  2      148.39      143.09      7.76 o
  -3  8  2      75.95      69.08      3.84 o
  -2  8  2      575.15      561.92    10.09 o
  -1  8  2        9.75        1.55      3.88 o
  1  8  2      408.74      414.15      5.82 o
  2  8  2      22.95      24.91      2.72 o
  3  8  2    1296.71    1275.50    29.88 o
  4  8  2      60.30      49.39      3.54 o
  5  8  2      13.22      13.14      5.43 o
  6  8  2      30.38      20.21      3.84 o
  7  8  2      138.60      134.98      6.60 o
  8  8  2      48.17      57.58      4.66 o
  9  8  2      278.59      262.75      7.39 o
  10  8  2        8.30      12.73      3.98 o
  -9  9  2      71.24      87.58      5.74 o
  -8  9  2      36.59      38.32      4.64 o
  -7  9  2      250.61      252.44      7.13 o
  -6  9  2      11.28      13.19      3.84 o
  -5  9  2      51.22      52.98      4.09 o
  -4  9  2      247.83      227.04      6.04 o
  -3  9  2    1520.35    1464.24    13.17 o
  -2  9  2      314.40      301.14      8.54 o
  -1  9  2      142.14      140.48      6.21 o
  0  9  2      470.27      470.34    10.09 o
  1  9  2      182.47      188.67      3.54 o
  2  9  2      541.04      521.35      9.70 o
  3  9  2      67.14      74.85      7.37 o
  4  9  2      378.41      401.69      6.59 o
  5  9  2      14.89      17.11      3.84 o
  6  9  2      33.56      41.56      4.39 o
  7  9  2        1.11        8.33      4.09 o
  -6  10  2      320.67      340.42      7.94 o
  -5  10  2      49.98      57.66      4.64 o
  -4  10  2      331.71      318.57      6.84 o
  -3  10  2      65.17      77.12      4.66 o
  -2  10  2      727.42      712.01    32.21 o
  -1  10  2      330.55      332.96      8.54 o
  0  10  2      67.72      78.67      3.73 o
  1  10  2      43.49      44.76      3.16 o
  2  10  2      541.97      522.01      6.29 o
  3  10  2      473.96      433.12      7.76 o
  4  10  2        3.93      18.63      4.66 o
  5  10  2      29.61      32.60      3.84 o
-16  1  3        4.02        8.63      5.04 o
-15  1  3        1.11        6.57      5.02 o
-14  1  3      15.68      11.67      3.72 o
-13  1  3      72.71      73.78      3.58 o
-12  1  3      838.67      800.00    17.92 o
-11  1  3      56.26      55.31      2.74 o
-10  1  3      106.15      104.07      3.06 o
  -9  1  3      205.08      193.12      3.17 o
  -8  1  3    1074.77    1031.65      8.73 o
  -7  1  3      729.02      660.37      8.23 o
  -6  1  3      473.81      550.38      3.20 o
  -5  1  3      223.44      274.10      5.38 o
  -4  1  3    1228.78    1251.70      8.71 o
  -3  1  3    2367.28    2405.75    29.62 o
  -2  1  3    11520.91    11697.97    61.50 o
  -1  1  3    2633.41    2596.20    29.26 o
  0  1  3        6.17      21.18      2.02 o
  1  1  3    9721.40    10183.71    57.43 o
  2  1  3      282.75      381.34      5.21 o
  3  1  3    2734.18    3120.22    15.83 o
  4  1  3      242.69      240.20      2.38 o
  5  1  3      437.68      547.40      3.75 o
  6  1  3        3.11        4.72      1.58 o
  7  1  3      20.19      31.43      1.85 o
  8  1  3      186.06      213.28      3.27 o
  9  1  3    1333.72    1325.53    20.02 o
  10  1  3      18.02      23.79      3.92 o
  11  1  3      227.87      236.80      5.79 o
  12  1  3        0.58        5.82      4.39 o
  13  1  3        9.52      16.10      3.82 o
  14  1  3        0.69        4.04      4.79 o
  15  1  3      64.38      79.94      8.54 o
-16  2  3      145.91      151.55      7.07 o
-15  2  3      31.18      34.45      5.43 o
-14  2  3        1.14      15.80      4.64 o
-13  2  3      349.04      327.60      8.76 o
-12  2  3      288.49      293.90      5.60 o
-11  2  3      555.81      555.83      6.39 o
-10  2  3      613.19      617.63      9.45 o
  -9  2  3      38.83      39.53      2.45 o
  -8  2  3      218.60      228.26      3.46 o
  -7  2  3    1239.09    1295.64      6.08 o
  -6  2  3    1637.63    1464.61    17.00 o
  -5  2  3    1529.32    1579.29    12.61 o
  -4  2  3    9214.54    9947.46    85.58 o
  -3  2  3      898.33      927.69      9.23 o
  -2  2  3    2481.81    2449.08    23.55 o
  -1  2  3    8838.13    8594.23    53.80 o
  0  2  3      58.23      43.04      1.56 o
  1  2  3      41.51      54.34      1.90 o
  2  2  3      497.05      513.78      3.04 o
  3  2  3    2135.41    2176.23    12.54 o
  4  2  3    1493.17    1536.71    15.17 o
  5  2  3    1919.15    1913.02    14.64 o
  6  2  3      16.49      15.03      2.24 o
  7  2  3      16.12      26.15      2.17 o
  8  2  3        0.76        3.15      2.08 o
  9  2  3    2027.63    1994.94    21.69 o
  10  2  3    1266.30    1226.58    19.03 o
  11  2  3      20.09      25.58      3.02 o
  12  2  3      13.45      17.13      3.82 o
  13  2  3      64.00      47.34      6.99 o
  14  2  3        1.93        0.00      6.99 o
  15  2  3      113.33      136.60    10.09 o
-16  3  3      90.89      82.33      6.29 o
-15  3  3      219.02      240.49    15.91 o
-14  3  3      315.09      297.42      8.23 o
-13  3  3      659.36      639.63      8.66 o
-12  3  3      241.91      231.91      6.01 o
-11  3  3      297.36      287.54      9.52 o
-10  3  3      12.96        8.13      3.14 o
  -9  3  3    1453.41    1392.72    21.72 o
  -8  3  3    4507.61    4573.41    40.78 o
  -7  3  3    5838.70    5601.25    29.49 o
  -6  3  3      21.85      22.84      2.97 o
  -5  3  3        3.10      12.08      2.09 o
  -4  3  3    2954.09    3112.30    10.79 o
  -3  3  3      33.42      15.76      1.38 o
  -2  3  3      638.12      610.11    20.29 o
  -1  3  3    1323.13    1220.16    16.49 o
  0  3  3    8304.02    8179.02    84.73 o
  1  3  3      618.71      592.97      9.19 o
  2  3  3    1763.53    1786.30      9.30 o
  3  3  3      945.99    1118.11      4.94 o
  4  3  3    3018.13    3054.79    26.42 o
  5  3  3      887.47    1052.83      9.82 o
  6  3  3      251.62      255.06      3.83 o
  7  3  3      367.22      366.12      4.33 o
  8  3  3      658.17      665.29      8.51 o
  9  3  3      513.66      521.18      6.56 o
  10  3  3      83.74      103.60      3.37 o
  11  3  3      232.08      236.93      4.53 o
  12  3  3      64.83      54.25      4.17 o
  13  3  3        1.97        3.49      3.82 o
  14  3  3      128.26      146.07      6.84 o
-15  4  3      57.66      62.87      7.76 o
-14  4  3        1.37      14.40      4.85 o
-13  4  3      856.58      825.68    12.34 o
-12  4  3    1709.66    1626.27    17.99 o
-11  4  3      28.09      24.92      4.14 o
-10  4  3      902.59      857.38    14.58 o
  -9  4  3        9.43        1.14      2.47 o
  -8  4  3      702.80      701.41      6.30 o
  -7  4  3        2.27        9.71      2.21 o
  -6  4  3    4230.79    3977.30    36.50 o
  -5  4  3    1072.99      983.46    12.17 o
  -4  4  3      30.37      22.71      1.57 o
  -3  4  3    1699.56    1960.00    34.82 o
  -2  4  3    6717.83    6791.84    116.92 o
  -1  4  3    14963.09    15047.18    93.23 o
  0  4  3      363.55      321.14      3.16 o
  1  4  3    4481.70    4679.81    34.15 o
  2  4  3    1216.28    1280.58    16.60 o
  3  4  3    7515.25    8005.20    30.58 o
  4  4  3      80.43      96.04      3.16 o
  5  4  3    2166.32    2126.52    13.53 o
  6  4  3        7.45        6.38      3.36 o
  7  4  3      78.93      66.54      2.84 o
  8  4  3      60.43      49.99      2.99 o
  9  4  3    1876.13    1748.17    17.59 o
  10  4  3      881.52      810.89    15.91 o
  11  4  3      172.62      174.96      4.37 o
  12  4  3      281.29      265.19      6.39 o
  13  4  3      383.78      353.63      7.31 o
  14  4  3      424.95      412.65    11.25 o
-15  5  3      360.81      357.02    13.97 o
-14  5  3      221.44      211.75      7.62 o
-13  5  3      347.91      330.68      6.15 o
-12  5  3    1087.17    1030.35    14.23 o
-11  5  3    1890.59    1810.37    12.51 o
-10  5  3        3.03        4.51      3.07 o
  -9  5  3      416.84      423.98      8.18 o
  -8  5  3        7.26      11.59      2.28 o
  -7  5  3    3574.44    3662.86    32.01 o
  -6  5  3      351.25      371.90      8.20 o
  -5  5  3    1863.95    1814.33    23.86 o
  -4  5  3      713.34      694.33    10.98 o
  -3  5  3      531.23      543.20      9.70 o
  -2  5  3    1120.74    1144.80    13.97 o
  -1  5  3    4376.18    4228.65    66.75 o
  1  5  3      301.99      260.06      2.98 o
  2  5  3        5.13        6.43      1.86 o
  3  5  3      26.96      21.84      2.74 o
  4  5  3    6139.78    6059.89    60.70 o
  5  5  3      709.25      716.75      9.06 o
  6  5  3    1120.63    1124.12    10.68 o
  7  5  3      17.59      25.67      2.10 o
  8  5  3      447.59      422.44      6.27 o
  9  5  3    1164.36    1136.33      8.98 o
  10  5  3    1337.94    1312.26    10.31 o
  11  5  3    1594.97    1556.93    11.88 o
  12  5  3      118.98      147.96      4.85 o
  13  5  3        0.78        9.20      4.22 o
-14  6  3      13.92      28.84      6.04 o
-13  6  3      727.86      682.76      9.97 o
-12  6  3    1020.31    1026.49    15.33 o
-11  6  3      100.19      87.60      4.44 o
-10  6  3      883.13      828.80    20.46 o
  -9  6  3      806.21      788.70    14.72 o
  -8  6  3    1060.38    1009.50    29.13 o
  -7  6  3      367.64      359.18    10.20 o
  -6  6  3    3845.01    3903.77    24.42 o
  -5  6  3    1691.13    1652.25    19.02 o
  -4  6  3      92.58      112.38      5.04 o
  -3  6  3      12.95      15.68      2.08 o
  -2  6  3    4911.87    5067.37    37.25 o
  1  6  3    2137.41    2185.75    35.31 o
  2  6  3    1291.40    1287.99    34.93 o
  3  6  3    3018.97    3058.07    60.54 o
  4  6  3      36.02      28.74      3.29 o
  5  6  3    3372.34    3466.05    48.51 o
  6  6  3      697.61      750.36    14.36 o
  7  6  3      51.74      57.98      3.19 o
  8  6  3        2.87        5.12      5.40 o
  9  6  3    1458.87    1427.32    29.57 o
  10  6  3    1228.75    1205.33    22.35 o
  11  6  3      19.61      33.82      3.24 o
  12  6  3      66.76      74.83      6.27 o
-13  7  3      22.01      32.42      4.22 o
-12  7  3      401.57      400.83      9.41 o
-11  7  3    1135.15    1141.68    43.90 o
-10  7  3      434.49      435.29      9.59 o
  -9  7  3        0.48      -2.57      2.98 o
  -8  7  3      902.77      844.84    11.52 o
  -7  7  3    2433.70    2380.94    57.43 o
  -6  7  3      162.05      185.49      6.60 o
  -5  7  3      845.16      857.35    12.81 o
  -4  7  3      247.27      287.58    10.87 o
  -3  7  3    1082.82    1136.26    15.52 o
  -2  7  3      93.27      103.23      6.21 o
  1  7  3      424.05      398.70    14.75 o
  2  7  3        4.11        4.57      2.42 o
  3  7  3    1539.21    1435.85    10.98 o
  4  7  3    4261.41    4147.73    114.48 o
  5  7  3      748.83      697.88    22.51 o
  6  7  3    1608.89    1503.63    39.58 o
  7  7  3      839.29      775.24    18.24 o
  8  7  3      828.69      802.65    35.31 o
  9  7  3      560.87      556.60      8.57 o
  10  7  3      457.25      435.80      7.86 o
  11  7  3      444.08      452.12    33.76 o
-11  8  3      87.29      109.72      6.29 o
-10  8  3      412.69      403.85      9.59 o
  -9  8  3      389.79      342.10      8.49 o
  -8  8  3      493.14      468.09      9.04 o
  -7  8  3      67.82      63.64      6.21 o
  -6  8  3    1862.13    1842.82    32.60 o
  -5  8  3      673.33      667.56      9.33 o
  -4  8  3      318.49      286.76      6.29 o
  -3  8  3        9.74      14.44      3.88 o
  -2  8  3    2286.86    2401.35    24.06 o
  -1  8  3      193.05      197.14      6.99 o
  1  8  3      102.84      104.51      3.49 o
  2  8  3      401.56      392.59      5.82 o
  3  8  3      629.40      609.36      7.76 o
  4  8  3      399.67      368.37    13.58 o
  5  8  3    2369.03    2238.01    17.01 o
  6  8  3      950.63      920.89    10.98 o
  7  8  3      220.31      220.78      6.29 o
  8  8  3        2.05        3.10      4.09 o
  9  8  3      385.78      369.95    12.56 o
  -9  9  3      23.21      36.06      5.19 o
  -8  9  3      211.74      237.30    15.13 o
  -7  9  3      444.79      413.35      8.49 o
  -6  9  3      20.73      26.68      4.09 o
  -5  9  3      205.85      188.89    11.25 o
  -4  9  3      732.01      744.23    15.13 o
  -3  9  3    1374.52    1328.28    54.72 o
  -2  9  3      10.88        6.99      4.66 o
  -1  9  3      426.58      418.34    10.09 o
  1  9  3      275.97      276.30      5.43 o
  2  9  3        3.75      12.52      3.10 o
  3  9  3      353.88      332.56    15.91 o
  4  9  3      516.38      434.58    12.03 o
  5  9  3      18.65      19.50      3.54 o
  6  9  3      149.03      142.76      5.19 o
  7  9  3      160.51      156.06      6.21 o
  -6  10  3      110.75      113.06      5.74 o
  -5  10  3      148.39      160.82      7.37 o
  -4  10  3      73.72      81.11      4.94 o
  -3  10  3      240.43      233.28    10.09 o
  -2  10  3      636.12      660.49    13.19 o
  -1  10  3      56.93      60.54      6.21 o
  0  10  3      49.71      66.75      6.21 o
  1  10  3      39.94      38.81      3.88 o
  2  10  3      263.66      271.65      6.99 o
  3  10  3      125.41      122.34      4.09 o
  4  10  3        0.41        7.16      3.54 o
-17  0  4      740.53      748.97    17.07 o
-16  0  4      463.48      465.40    20.18 o
-15  0  4      42.30      57.43      6.99 o
-14  0  4    1070.17    1027.60    17.85 o
-13  0  4      527.11      504.49    12.42 o
-12  0  4    1635.37    1638.42    20.96 o
-11  0  4      124.36      116.14      5.19 o
-10  0  4    4945.92    4825.94    39.97 o
  -9  0  4      333.01      391.13      6.60 o
  -8  0  4      62.21      69.14    11.35 o
  -7  0  4    1181.98    1234.69    10.27 o
  -6  0  4    53882.01    55682.07    280.52 o
  -5  0  4      894.67      865.15      6.59 o
  -4  0  4    9927.21    9433.11    111.53 o
  -3  0  4    5809.64    5590.28    53.50 o
  -2  0  4      182.42      177.62      3.88 o
  -1  0  4    6353.27    6677.10    67.79 o
  0  0  4    34413.23    32738.33    336.86 o
  1  0  4    33987.22    32476.79    207.59 o
  2  0  4      316.62      246.57      4.87 o
  3  0  4    2942.60    3126.37    54.33 o
  4  0  4      155.31      142.85      2.78 o
  5  0  4    6743.67    6848.60    39.21 o
  6  0  4    1612.35    1627.22    27.11 o
  7  0  4      290.54      291.93      4.23 o
  8  0  4      887.01      898.14    14.83 o
  9  0  4      496.28      515.16      7.31 o
  10  0  4      121.14      145.24      5.74 o
  11  0  4        2.26      -0.78      5.43 o
  12  0  4    1671.86    1710.60    24.84 o
  13  0  4      121.36      124.96      9.31 o
  14  0  4      185.07      225.08    11.64 o
-17  1  4      18.50      34.93      6.99 o
-16  1  4      759.12      699.84    17.85 o
-15  1  4    1467.88    1388.92    14.79 o
-14  1  4        1.66        5.91      3.27 o
-13  1  4        1.54        5.56      3.40 o
-12  1  4      15.29      22.11      2.75 o
-11  1  4    2610.02    2676.65    33.94 o
-10  1  4      24.27      82.82    27.17 o
  -9  1  4    4090.34    4031.82    31.74 o
  -8  1  4      262.34      195.26      4.28 o
  -7  1  4    3086.14    2878.17    21.35 o
  -6  1  4      164.96      258.79      5.13 o
  -5  1  4    15587.83    15319.78    96.69 o
  -4  1  4    3589.19    3363.97    36.04 o
  -3  1  4      547.65      558.69      3.00 o
  -2  1  4    3214.89    3427.94    20.93 o
  -1  1  4      18.78      40.87      1.61 o
  0  1  4    93402.90    84012.78    281.70 o
  1  1  4      256.06      305.64      6.50 o
  2  1  4    5219.29    5086.39    29.71 o
  3  1  4    1357.32    1350.50      5.73 o
  4  1  4    9481.68    9407.16    55.26 o
  5  1  4      529.11      545.72      5.69 o
  6  1  4    9314.08    9609.81    58.21 o
  7  1  4    1815.36    1653.78    13.31 o
  8  1  4      651.94      605.98      5.43 o
  9  1  4      227.35      239.24    11.16 o
  10  1  4      665.35      690.72      9.14 o
  11  1  4    1118.50    1132.75    13.92 o
  12  1  4        6.99      12.64      5.91 o
  13  1  4      390.00      425.47    20.34 o
  14  1  4      188.10      206.00    11.42 o
-16  2  4      376.11      406.24      9.83 o
-15  2  4      143.64      136.41      6.52 o
-14  2  4      758.18      764.78      9.12 o
-13  2  4      379.02      377.19      8.05 o
-12  2  4      329.27      354.32      5.83 o
-11  2  4      268.53      288.82      4.38 o
-10  2  4    4522.94    4649.08    54.37 o
  -9  2  4    2787.25    2837.73    24.33 o
  -8  2  4      10.19        4.39      1.71 o
  -7  2  4      763.64      742.19      5.94 o
  -6  2  4    9319.11    9593.54    60.26 o
  -5  2  4    1163.22    1092.27    12.01 o
  -4  2  4    4155.63    4022.69    36.01 o
  -3  2  4    2718.39    2691.37    23.15 o
  -2  2  4      19.12      38.24      2.81 o
  -1  2  4    1053.63    1176.48    110.98 o
  0  2  4    2744.67    2645.87    23.75 o
  1  2  4    10490.62    10244.05    38.90 o
  2  2  4    5952.30    6021.47    40.75 o
  3  2  4        9.72      147.07    40.49 o
  4  2  4      155.87      189.61      2.40 o
  5  2  4    4800.05    4868.05    36.26 o
  6  2  4    3548.83    3732.01    14.17 o
  7  2  4    1894.80    1977.06    12.67 o
  8  2  4    1886.99    1885.62    12.15 o
  9  2  4      334.33      338.56      4.34 o
  10  2  4      127.30      137.22      4.80 o
  11  2  4      21.68      28.28      3.72 o
  12  2  4      593.15      599.91    10.07 o
  13  2  4      145.90      138.15      9.31 o
  14  2  4      29.59      63.64      8.54 o
-16  3  4      212.11      224.77      8.23 o
-15  3  4      358.45      363.07      9.04 o
-14  3  4        8.07        8.15      4.39 o
-13  3  4      437.09      395.08    10.48 o
-12  3  4    1165.13    1102.02    18.24 o
-11  3  4    1036.29    1001.14    19.74 o
-10  3  4    1154.57    1071.49    10.64 o
  -9  3  4      914.73      979.62      7.86 o
  -8  3  4    3038.66    3027.89    31.84 o
  -7  3  4      452.99      482.46      7.81 o
  -6  3  4      299.64      242.40      2.73 o
  -5  3  4    2283.53    2356.23    26.21 o
  -4  3  4    2141.14    1899.36    19.81 o
  -3  3  4        2.21        8.09      1.35 o
  -2  3  4      83.97      92.16      1.38 o
  -1  3  4    3143.13    3253.60    46.42 o
  0  3  4    4009.12    4057.66    40.56 o
  1  3  4      25.34      16.85      1.84 o
  2  3  4    5742.82    6013.31    43.91 o
  3  3  4    2176.68    2272.75      9.80 o
  4  3  4      31.85      27.76      1.92 o
  5  3  4      872.09      978.43      8.12 o
  6  3  4    2110.37    2064.86    19.37 o
  7  3  4    1255.75    1240.90      7.87 o
  8  3  4        1.25        1.21      2.27 o
  9  3  4      10.52      11.82      2.46 o
  10  3  4    1153.42    1115.65    14.01 o
  11  3  4    1307.79    1299.08    10.80 o
  12  3  4        4.08      11.07      3.72 o
  13  3  4        7.18      19.36      5.19 o
  14  3  4      46.26      58.99      8.54 o
-15  4  4      273.00      254.57    11.64 o
-14  4  4      464.62      460.31    14.36 o
-13  4  4      560.75      525.81    10.14 o
-12  4  4      14.43        4.67      3.13 o
-11  4  4    1071.52    1040.13    13.89 o
-10  4  4        9.91      12.77      3.39 o
  -9  4  4      208.03      222.01      4.60 o
  -8  4  4      937.04      967.21      7.33 o
  -7  4  4      335.10      322.23      4.33 o
  -6  4  4      243.98      223.35      4.32 o
  -5  4  4    1007.38      932.31      8.91 o
  -4  4  4      449.28      590.66      7.84 o
  -3  4  4    1899.08    1840.99    32.68 o
  -2  4  4    4804.84    5158.37    84.54 o
  -1  4  4      62.94      58.19      1.69 o
  0  4  4      128.15      113.16      2.65 o
  1  4  4    1087.68    1054.97    11.54 o
  2  4  4      208.89      195.08      2.72 o
  3  4  4      346.10      346.05      4.55 o
  4  4  4      76.80      67.93      2.96 o
  5  4  4      467.59      436.80      6.92 o
  6  4  4    1024.24      980.53    11.43 o
  7  4  4      81.30      96.48      3.15 o
  8  4  4    1044.76    1030.58    20.50 o
  9  4  4      693.19      692.76      9.75 o
  10  4  4      158.61      163.43      3.98 o
  11  4  4      275.24      267.57      4.96 o
  12  4  4      393.56      403.05      7.28 o
  13  4  4      69.39      63.51      4.89 o
-15  5  4      42.82      62.09      9.31 o
-14  5  4      107.22      100.08      7.76 o
-13  5  4      54.03      52.84      4.32 o
-12  5  4      218.79      241.88      5.18 o
-11  5  4      41.21      43.62      3.46 o
-10  5  4        1.41      -0.69      2.56 o
  -9  5  4      104.51      101.64      3.09 o
  -8  5  4    1348.12    1348.75    14.18 o
  -7  5  4      308.25      291.98      5.13 o
  -6  5  4        0.47        3.15      2.51 o
  -5  5  4      126.39      135.12      4.01 o
  -4  5  4      471.86      450.62      6.42 o
  -3  5  4      16.82      13.63      1.39 o
  0  5  4      231.14      254.57      4.66 o
  1  5  4      181.53      204.95      3.29 o
  2  5  4    1235.06    1334.57    11.20 o
  3  5  4        2.78        0.18      2.15 o
  4  5  4      663.22      680.04    10.83 o
  5  5  4        3.09        4.14      2.69 o
  6  5  4      19.77      15.30      2.35 o
  7  5  4      742.43      707.56    15.34 o
  8  5  4        1.17        4.98      2.35 o
  9  5  4        2.66        6.63      2.67 o
  10  5  4      104.74      115.72      4.46 o
  11  5  4      128.59      125.57      4.40 o
  12  5  4      19.46      26.51      5.27 o
-14  6  4      24.35      34.92      5.30 o
-13  6  4      14.09      20.39      3.54 o
-12  6  4      10.15        1.94      3.15 o
-11  6  4      54.10      47.30      3.75 o
-10  6  4      70.41      69.14      3.43 o
  -9  6  4      21.65      25.75      2.84 o
  -8  6  4      104.38      108.87      3.75 o
  -7  6  4      319.03      306.52      7.33 o
  -6  6  4        1.23      -1.78      2.33 o
  -5  6  4        2.68      -0.96      3.54 o
  -4  6  4        4.12      -0.96      3.54 o
  -3  6  4      125.74      120.51      8.93 o
  0  6  4    1011.77      995.00      9.31 o
  1  6  4      106.18      95.10      8.54 o
  2  6  4      39.34      42.90      5.04 o
  3  6  4      395.97      375.66      5.49 o
  4  6  4      256.40      243.95      6.99 o
  5  6  4        2.26        2.54      2.69 o
  6  6  4      397.17      343.00      9.89 o
  7  6  4      33.10      30.52      2.60 o
  8  6  4      737.62      701.44      6.98 o
  9  6  4      69.53      57.99      3.58 o
  10  6  4      67.09      87.88      3.20 o
  11  6  4        0.45      11.63      3.96 o
  12  6  4        1.33      18.30      6.30 o
-13  7  4        6.12      18.59      5.74 o
-12  7  4      19.62      29.93      5.82 o
-11  7  4      54.34      43.06      3.83 o
-10  7  4        4.91        0.56      2.91 o
  -9  7  4      120.97      122.12      5.74 o
  -8  7  4      23.88      26.15      4.39 o
  -7  7  4        6.72      10.87      3.84 o
  -6  7  4      155.16      174.85      6.21 o
  -5  7  4        0.54        0.39      3.29 o
  -4  7  4      87.30      95.87      4.39 o
  -3  7  4      62.04      70.63      6.21 o
  -2  7  4      330.01      329.08      8.54 o
  1  7  4      71.11      65.28    10.09 o
  2  7  4      359.50      357.10      5.43 o
  3  7  4      31.25      37.68      3.29 o
  4  7  4        3.07        6.21      4.66 o
  5  7  4      20.39      19.75      3.54 o
  6  7  4      477.76      448.27      7.94 o
  7  7  4        1.56      13.03      6.99 o
  8  7  4        0.24        3.88      3.14 o
  9  7  4      22.62      22.38      3.81 o
  10  7  4        2.37        6.08      3.87 o
  11  7  4      148.34      180.84      6.99 o
-11  8  4        9.59      20.71      5.49 o
-10  8  4      471.16      443.31    39.97 o
  -9  8  4      28.04      25.55      4.64 o
  -8  8  4      257.28      229.43      6.84 o
  -7  8  4      36.13      23.68      4.39 o
  -6  8  4      92.28      96.47      4.94 o
  -5  8  4      243.35      282.41      8.93 o
  -4  8  4        0.96        0.78      3.29 o
  -3  8  4      412.22      391.95    10.09 o
  -2  8  4      311.35      364.01    10.09 o
  1  8  4    1072.05    1009.14    38.81 o
  2  8  4      190.37      169.42      6.21 o
  3  8  4      17.52      17.73      2.98 o
  4  8  4      91.89      91.75      3.88 o
  5  8  4      180.20      160.64      5.43 o
  6  8  4      32.53      30.06      4.66 o
  7  8  4      306.27      286.93    12.42 o
  8  8  4      32.65      38.50      3.87 o
  9  8  4        7.48      17.13      3.87 o
  -9  9  4      369.05      365.96      9.33 o
  -8  9  4        9.20      13.47      4.66 o
  -7  9  4      108.01      84.39      8.93 o
  -6  9  4      93.82      101.70      5.49 o
  -5  9  4      759.68      745.19    25.61 o
  -4  9  4      812.80      867.28    17.07 o
  -3  9  4      22.48      12.52      4.09 o
  -2  9  4        0.30      -0.78      4.66 o
  -1  9  4      41.88      53.55      6.21 o
  1  9  4        3.03        6.99      3.10 o
  2  9  4      221.83      226.90      7.76 o
  3  9  4      162.25      161.26      5.82 o
  4  9  4      12.68        5.04      3.29 o
  5  9  4      260.47      266.94      7.37 o
  6  9  4      250.78      237.83      9.31 o
  -5  10  4      494.61      504.12      9.33 o
  -4  10  4      73.73      66.54      4.94 o
  -3  10  4      128.07      121.93      5.49 o
  -2  10  4      173.89      183.17      7.76 o
  -1  10  4      270.79      270.87    10.09 o
  0  10  4      125.46      132.72      7.76 o
  1  10  4      506.46      477.32      7.76 o
  3  10  4      87.19      97.79      4.09 o
  4  10  4        6.68      21.69      3.84 o
-17  1  5        3.90      20.18      6.99 o
-16  1  5      23.00      29.89      4.94 o
-15  1  5      10.48        9.31      9.31 o
-14  1  5      16.09      32.49      3.72 o
-13  1  5      855.09      829.00    23.08 o
-12  1  5      64.79      61.62      3.19 o
-11  1  5      10.19      19.32      2.96 o
-10  1  5      154.28      140.55      3.74 o
  -9  1  5      759.97      736.77      8.25 o
  -8  1  5      246.30      267.96      3.12 o
  -7  1  5    2307.93    2672.90    20.13 o
  -6  1  5      762.19      826.39      8.10 o
  -5  1  5    1338.66    1385.50    10.05 o
  -4  1  5      62.05      86.23      2.03 o
  -3  1  5      444.72      479.55      5.07 o
  -2  1  5      36.50      25.06      1.21 o
  -1  1  5    3218.04    3331.51    22.29 o
  0  1  5    22832.61    24527.62    154.57 o
  1  1  5    6384.22    6795.66    28.10 o
  2  1  5      931.41      865.31      9.39 o
  3  1  5    1205.24    1326.91    12.30 o
  4  1  5      643.16      776.30      7.96 o
  5  1  5      32.68      41.64      1.75 o
  6  1  5      147.35      142.97      2.63 o
  7  1  5      57.92      59.23      2.44 o
  8  1  5      538.67      547.77      6.83 o
  9  1  5      29.49      27.53      3.41 o
  10  1  5      717.31      726.38    16.12 o
  11  1  5        1.50        1.73      3.41 o
  12  1  5        7.53        4.78      4.73 o
  13  1  5        0.51      10.71      5.63 o
  14  1  5        2.03        9.72      5.74 o
-16  2  5      22.94      40.82      4.11 o
-15  2  5      491.68      524.36      8.07 o
-14  2  5      321.07      322.23      6.35 o
-13  2  5        0.53        2.46      3.27 o
-12  2  5      817.35      757.19    12.97 o
-11  2  5      31.97      33.77      2.89 o
-10  2  5    1126.88    1102.61    13.83 o
  -9  2  5      81.82      59.28      2.86 o
  -8  2  5      217.77      286.05      8.66 o
  -7  2  5      149.81      134.63      2.44 o
  -6  2  5    3355.60    3470.72    17.27 o
  -5  2  5    3347.81    3339.31    19.44 o
  -4  2  5      387.67      429.34      2.97 o
  -3  2  5      954.97    1144.43    10.41 o
  -2  2  5      154.51      152.40      3.07 o
  -1  2  5    3759.22    4030.94    18.27 o
  0  2  5    2967.55    3254.06    25.07 o
  1  2  5        8.76      15.39      2.62 o
  2  2  5      23.24      17.61      2.07 o
  3  2  5      318.07      287.22      2.48 o
  4  2  5    4422.04    4643.55    22.68 o
  5  2  5    5269.08    5359.87    27.36 o
  6  2  5      298.39      245.73      4.73 o
  7  2  5        6.89      19.45      4.83 o
  8  2  5      953.95      955.32      7.37 o
  9  2  5      722.00      704.89    12.12 o
  10  2  5      143.85      142.34      7.21 o
  11  2  5      13.23        6.71      3.37 o
  12  2  5      92.16      105.26      5.82 o
  13  2  5        3.14      30.27      7.76 o
  14  2  5      232.36      256.12    12.42 o
-16  3  5      100.48      85.29      6.59 o
-15  3  5      425.09      429.76    15.52 o
-14  3  5        8.24      22.51      6.99 o
-13  3  5    1018.57    1031.92    13.99 o
-12  3  5      11.07      14.28      3.07 o
-11  3  5    1776.60    1828.61    43.70 o
-10  3  5      210.36      205.14      3.74 o
  -9  3  5    5987.77    6082.42    52.53 o
  -8  3  5      283.49      290.02      6.18 o
  -7  3  5      509.19      550.79      4.79 o
  -6  3  5      19.34      21.16      1.56 o
  -5  3  5    3194.50    3284.85    24.78 o
  -4  3  5      918.18      817.83      9.18 o
  -3  3  5    2593.06    2843.37    16.03 o
  -2  3  5    2626.85    2467.34    22.51 o
  -1  3  5    2103.07    2291.54    53.32 o
  0  3  5      23.03      37.00      1.99 o
  1  3  5      65.72      69.45      2.36 o
  2  3  5    5457.03    5407.05    42.54 o
  3  3  5    1433.00    1517.82    10.24 o
  4  3  5      88.10      104.71      2.49 o
  5  3  5      25.62      24.27      2.11 o
  6  3  5    1200.09    1196.14      6.96 o
  7  3  5      871.83      885.01      5.70 o
  8  3  5      26.30      20.76      2.40 o
  9  3  5      551.73      525.17    13.71 o
  10  3  5      102.66      92.27      4.14 o
  11  3  5      156.48      157.21      6.29 o
  12  3  5      68.67      69.58      5.41 o
  13  3  5      519.36      472.16    20.96 o
-16  4  5      11.41      12.42      7.76 o
-15  4  5      618.24      600.73    16.30 o
-14  4  5    1398.41    1367.76    60.15 o
-13  4  5      261.73      270.13      7.68 o
-12  4  5      48.46      52.61      3.52 o
-11  4  5      215.03      216.58      6.27 o
-10  4  5    1027.86      966.52      8.40 o
  -9  4  5      201.73      211.81      4.08 o
  -8  4  5    2193.75    2246.65    18.37 o
  -7  4  5    2130.10    2099.67    10.54 o
  -6  4  5      989.60      982.22    11.79 o
  -5  4  5    1750.71    1896.79    18.62 o
  -4  4  5    2305.72    2337.92    13.60 o
  -3  4  5    8484.85    8729.10    66.24 o
  -2  4  5        7.78        3.01      1.79 o
  -1  4  5      217.93      212.19      6.25 o
  0  4  5      81.58      86.22      2.65 o
  1  4  5    6324.06    6431.41    34.26 o
  2  4  5    2233.93    2234.61    18.26 o
  3  4  5      433.15      384.90      5.66 o
  4  4  5      170.64      164.92      3.05 o
  5  4  5      343.02      305.42      3.74 o
  6  4  5      482.41      457.07      5.83 o
  7  4  5    1102.58    1136.46    10.77 o
  8  4  5    3040.41    3024.10    31.93 o
  9  4  5      84.68      83.33      3.46 o
  10  4  5      28.18      39.78      3.55 o
  11  4  5        3.71        9.32      2.87 o
  12  4  5    1207.65    1244.98    21.34 o
  13  4  5      65.12      61.31      9.31 o
-15  5  5      350.19      316.06      9.28 o
-14  5  5      26.79      30.52      8.15 o
-13  5  5      710.05      680.14      9.66 o
-12  5  5      292.51      318.49      5.89 o
-11  5  5      350.39      340.81      5.69 o
-10  5  5      32.29      36.68      2.75 o
  -9  5  5    1626.25    1599.12    10.84 o
  -8  5  5      478.37      501.86    12.10 o
  -7  5  5      196.54      206.50      6.96 o
  -6  5  5      381.69      380.89      5.25 o
  -5  5  5    2538.88    2482.91    21.57 o
  -4  5  5    10691.43    10531.32    136.11 o
  -3  5  5      582.78      609.95      9.44 o
  -2  5  5    6209.47    6404.38    91.86 o
  -1  5  5    2290.66    2283.78    14.54 o
  0  5  5    3341.17    3428.51    40.76 o
  1  5  5      54.89      52.59      2.24 o
  2  5  5    4338.32    4278.90    29.98 o
  3  5  5    1002.82    1041.34      8.10 o
  4  5  5      57.29      55.65      3.79 o
  5  5  5      83.98      88.34      3.58 o
  6  5  5      424.87      479.27    10.53 o
  7  5  5    1266.37    1289.19    11.88 o
  8  5  5      301.20      292.54      4.27 o
  9  5  5    1500.72    1392.85    11.45 o
  10  5  5      537.10      525.39      6.93 o
  11  5  5      572.30      593.47      7.79 o
  12  5  5        0.78      15.11      5.71 o
-14  6  5      694.47      654.24    15.91 o
-13  6  5      120.24      126.64      4.64 o
-12  6  5      273.81      269.56      5.60 o
-11  6  5      318.56      323.13      5.90 o
-10  6  5    1945.01    1910.01    21.64 o
  -9  6  5      525.37      494.31      8.96 o
  -8  6  5    1890.72    1842.03    16.95 o
  -7  6  5    1361.55    1338.65    10.15 o
  -6  6  5      154.69      161.46      3.86 o
  -5  6  5      789.39      806.58      9.00 o
  -4  6  5    2219.16    2255.44    24.06 o
  -3  6  5    8233.47    8335.11    81.49 o
  -1  6  5      183.81      172.30      3.88 o
  0  6  5      32.55      30.99      4.66 o
  1  6  5    3083.14    3109.97    36.48 o
  2  6  5    1645.49    1680.20    41.91 o
  3  6  5    2885.13    2799.13    17.56 o
  4  6  5      352.36      351.18      8.69 o
  5  6  5      217.62      214.12      4.11 o
  6  6  5    1250.38    1210.87    13.22 o
  7  6  5    1427.18    1413.15    22.01 o
  8  6  5    1234.33    1181.64    25.87 o
  9  6  5      20.87      18.39      5.49 o
  10  6  5      78.63      84.82      4.71 o
  11  6  5      77.38      94.64      4.63 o
-13  7  5      179.95      177.71      5.91 o
-12  7  5      357.93      344.26      6.95 o
-11  7  5      253.51      302.31      6.39 o
-10  7  5      30.42      38.21      3.92 o
  -9  7  5    2752.17    2747.88    69.42 o
  -8  7  5    1703.39    1626.73    26.00 o
  -7  7  5      347.08      299.51      9.70 o
  -6  7  5      11.75      17.75      4.27 o
  -5  7  5      444.91      458.18    10.87 o
  -4  7  5    3492.39    3258.88    46.18 o
  -3  7  5      77.16      52.78      6.21 o
  0  7  5    1490.32    1459.13    13.19 o
  1  7  5        7.40      18.31      2.20 o
  2  7  5    4380.04    4316.08    22.50 o
  3  7  5    1934.95    1980.01    14.27 o
  4  7  5      20.12      16.30      3.29 o
  5  7  5      129.84      127.36      4.94 o
  6  7  5    1427.28    1378.37    15.13 o
  7  7  5      861.82      875.77      9.34 o
  8  7  5      68.78      67.50      4.03 o
  9  7  5      138.71      140.08      3.99 o
  10  7  5      62.63      77.41      5.49 o
-11  8  5      521.33      530.23    14.60 o
-10  8  5      679.41      691.89    20.57 o
  -9  8  5      359.07      343.73      8.49 o
  -8  8  5      430.60      397.40    11.25 o
  -7  8  5    1076.26    1153.67    20.96 o
  -6  8  5      300.54      316.19      7.39 o
  -5  8  5      237.70      192.16      6.04 o
  -4  8  5      118.02      111.77      4.94 o
  -3  8  5    2081.18    2078.48    24.06 o
  -2  8  5      15.42      15.52      5.43 o
  1  8  5    1312.46    1282.65    27.16 o
  2  8  5      529.52      553.63    11.64 o
  3  8  5      563.64      517.34    20.57 o
  4  8  5    1142.98    1072.34    34.54 o
  5  8  5      444.86      424.35    15.91 o
  6  8  5      83.47      81.49      4.64 o
  7  8  5      339.39      342.70    16.30 o
  8  8  5      309.28      291.15      6.24 o
  -9  9  5      387.87      378.47      9.59 o
  -8  9  5      240.12      238.35    10.48 o
  -7  9  5        9.37      14.36      4.39 o
  -6  9  5      159.78      148.44      6.04 o
  -5  9  5      440.10      451.72      8.78 o
  -4  9  5      288.60      235.61      6.59 o
  -3  9  5      30.53      35.70      6.21 o
  -2  9  5      654.88      724.91    13.97 o
  -1  9  5      672.19      689.98    13.97 o
  1  9  5      199.77      190.15      5.43 o
  2  9  5      127.37      113.66      6.21 o
  3  9  5      257.95      231.29      4.94 o
  4  9  5      30.15      34.31      3.84 o
  5  9  5      303.91      294.86      9.70 o
  6  9  5      231.85      244.14      6.59 o
  -5  10  5      40.97      48.32      4.94 o
  -4  10  5      309.65      337.87      9.31 o
  -3  10  5      740.11      756.04    19.02 o
  -2  10  5      305.37      308.90    10.09 o
  -1  10  5        2.38        4.66      6.21 o
  0  10  5      163.06      146.69      7.76 o
  1  10  5      155.48      139.70      4.66 o
  2  10  5      71.76      73.73      4.66 o
  3  10  5        0.69      14.51      3.29 o
-17  0  6      43.18      46.50    10.48 o
-16  0  6      138.85      166.87      9.31 o
-15  0  6      463.44      443.17    13.19 o
-14  0  6    2992.35    2883.33    31.82 o
-13  0  6      28.25      39.58      6.21 o
-12  0  6    2492.07    2460.34    26.39 o
-11  0  6      355.25      380.31    10.09 o
-10  0  6      73.56      86.83    13.97 o
  -9  0  6      202.40      236.80    10.87 o
  -8  0  6    5287.95    4891.72    36.73 o
  -7  0  6    11571.77    11235.15    128.36 o
  -6  0  6    1021.39    1013.85    12.21 o
  -5  0  6      254.21      276.98      5.03 o
  -4  0  6    1046.55    1041.99      6.17 o
  -3  0  6    12344.34    11876.02    87.59 o
  -2  0  6      28.74      53.75      1.74 o
  -1  0  6    5740.50    5718.36    35.14 o
  0  0  6    9413.54    9748.82    57.24 o
  1  0  6    2534.16    2494.00    19.61 o
  2  0  6    3436.76    3406.63    32.58 o
  3  0  6    6534.86    6413.66    37.15 o
  4  0  6      322.13      254.69      3.53 o
  5  0  6      327.77      326.60      4.72 o
  6  0  6      105.91      86.48      3.02 o
  7  0  6      572.19      548.29    12.43 o
  8  0  6    4036.48    4125.04    114.31 o
  9  0  6      49.58      44.57    11.25 o
  10  0  6    1796.18    1768.22    39.97 o
  11  0  6      545.42      503.93    10.14 o
  12  0  6      501.76      472.66    13.97 o
  13  0  6      237.39      255.35    12.42 o
-17  1  6      180.47      166.76      6.84 o
-16  1  6      139.19      131.41      6.29 o
-15  1  6      162.54      147.19      6.29 o
-14  1  6      196.52      194.06    12.42 o
-13  1  6    2932.42    2985.70    39.07 o
-12  1  6      810.34      804.32      8.90 o
-11  1  6    1065.67    1089.11      9.96 o
-10  1  6      812.99      784.83      7.84 o
  -9  1  6    4021.46    4175.39    28.45 o
  -8  1  6    1430.97    1295.04      6.20 o
  -7  1  6    1661.24    1789.36      8.80 o
  -6  1  6    4454.01    4542.69    40.78 o
  -5  1  6    3197.19    3487.53    23.06 o
  -4  1  6    5259.65    5246.41    24.24 o
  -3  1  6      74.18      65.04      1.71 o
  -2  1  6    2566.62    2361.77    14.96 o
  -1  1  6    11166.54    11634.03    73.78 o
  0  1  6    3117.62    3144.34    16.34 o
  1  1  6    6133.46    6537.68    52.36 o
  2  1  6    4707.32    4629.63    32.07 o
  3  1  6    4840.43    4774.22    43.82 o
  4  1  6    2588.60    2736.56    10.39 o
  5  1  6      559.84      547.07      4.97 o
  6  1  6      64.04      58.82      2.30 o
  7  1  6    1141.79    1162.71      8.38 o
  8  1  6      53.68      58.09      4.03 o
  9  1  6    5148.80    5326.39    66.60 o
  10  1  6      55.49      64.06      5.71 o
  11  1  6      12.26      11.12      3.58 o
  12  1  6      32.64      39.23      4.48 o
  13  1  6      720.36      778.43    10.37 o
  14  1  6      579.68      622.46    17.85 o
-17  2  6        4.10      10.70      5.19 o
-16  2  6      39.29      38.81      6.99 o
-15  2  6      222.61      226.53      8.99 o
-14  2  6    1045.57    1026.47    23.50 o
-13  2  6      44.15      54.60      3.96 o
-12  2  6    1972.43    1974.23    19.53 o
-11  2  6      734.32      743.34    12.32 o
-10  2  6      711.86      713.99      7.92 o
  -9  2  6      785.90      804.55      8.26 o
  -8  2  6    4141.30    4173.58    29.17 o
  -7  2  6    4981.98    4676.93    34.13 o
  -6  2  6      52.42      73.75      1.87 o
  -5  2  6    1264.41    1205.30      7.87 o
  -4  2  6    1874.27    1814.30    14.42 o
  -3  2  6    4879.79    4541.64    36.18 o
  -2  2  6    1423.43    1423.77    10.70 o
  -1  2  6      427.64      383.22      4.14 o
  0  2  6    3000.27    3241.44    24.11 o
  1  2  6    1482.23    1511.59      8.90 o
  2  2  6      338.32      330.05      5.02 o
  3  2  6    12058.67    12798.21    99.37 o
  4  2  6    3039.77    2983.63    23.64 o
  5  2  6      104.23      104.71      2.63 o
  6  2  6      237.08      220.56      4.06 o
  7  2  6    1409.94    1393.73    21.68 o
  8  2  6    1358.94    1317.51    14.63 o
  9  2  6        0.40        4.36      2.60 o
  10  2  6      312.59      297.73    13.61 o
  11  2  6      151.42      138.12      5.85 o
  12  2  6      400.41      395.34    31.82 o
  13  2  6      153.63      163.57      7.39 o
-16  3  6      111.82      118.18      6.84 o
-15  3  6      156.80      184.19    11.25 o
-14  3  6      56.16      48.90      6.99 o
-13  3  6    1754.42    1814.55    40.42 o
-12  3  6      452.58      424.98      6.51 o
-11  3  6      132.76      132.16      3.49 o
-10  3  6      267.84      279.35      4.51 o
  -9  3  6    1094.82    1176.90    17.32 o
  -8  3  6    1274.21    1314.64    18.98 o
  -7  3  6      716.61      719.00      7.40 o
  -6  3  6    5860.46    5991.46    38.48 o
  -5  3  6      287.09      259.32      4.12 o
  -4  3  6      13.67      16.55      2.01 o
  -3  3  6      412.51      570.64      5.93 o
  -2  3  6    5112.89    5000.71    79.42 o
  -1  3  6    2022.89    2090.37    30.13 o
  0  3  6    2207.11    2334.66    22.39 o
  1  3  6      964.01      921.62      7.38 o
  2  3  6    1813.93    1739.87    18.07 o
  3  3  6    1054.68    1038.34      7.15 o
  4  3  6      487.10      509.47      4.20 o
  5  3  6    1256.89    1178.85      7.05 o
  6  3  6    1027.50      988.71      9.91 o
  7  3  6      695.68      668.69    10.22 o
  8  3  6        1.56        7.28      2.32 o
  9  3  6    1777.73    1739.97    21.43 o
  10  3  6      378.03      394.62      7.40 o
  11  3  6        7.01        1.79      7.37 o
  12  3  6      26.90      34.62      8.54 o
  13  3  6      77.00      82.27      8.54 o
-16  4  6      145.06      138.15    10.09 o
-15  4  6      117.94      119.52      8.54 o
-14  4  6      292.79      311.63      8.78 o
-13  4  6        7.84      16.12      4.64 o
-12  4  6      535.09      509.69      9.33 o
-11  4  6      21.54      22.84      2.71 o
-10  4  6      155.94      152.87      4.14 o
  -9  4  6      747.62      737.52      6.93 o
  -8  4  6      96.68      116.96      3.47 o
  -7  4  6    4844.94    4826.52    35.62 o
  -6  4  6      12.78      22.07      5.02 o
  -5  4  6      941.38      926.53      8.18 o
  -4  4  6      747.45      733.82      4.63 o
  -3  4  6    2824.64    2903.35    19.52 o
  -2  4  6      25.09      28.40      1.79 o
  -1  4  6    2114.80    2239.68    22.08 o
  0  4  6      932.37      970.98    15.36 o
  1  4  6      836.65      795.98      9.80 o
  2  4  6        6.93      14.65      2.36 o
  3  4  6      311.82      350.84      8.53 o
  4  4  6    2086.27    2152.60    22.24 o
  5  4  6      150.31      157.65      3.32 o
  6  4  6      118.72      121.51      3.16 o
  7  4  6      428.65      442.71      5.09 o
  8  4  6      930.71      896.11      7.42 o
  9  4  6        0.14        1.07      2.75 o
  10  4  6      171.29      161.88      4.64 o
  11  4  6      34.80      45.02      3.70 o
  12  4  6        0.85        3.02      4.85 o
-15  5  6      80.40      91.65      6.84 o
-14  5  6        9.86      12.33      7.76 o
-13  5  6      83.34      92.01      4.89 o
-12  5  6      42.24      44.12      3.61 o
-11  5  6      170.47      160.31      4.28 o
-10  5  6      237.69      228.96      5.60 o
  -9  5  6      15.48        7.92      2.56 o
  -8  5  6      74.08      75.72      2.88 o
  -7  5  6        4.90        6.89      2.73 o
  -6  5  6    1620.22    1634.23    12.15 o
  -5  5  6        4.00        9.09      2.73 o
  -4  5  6      464.09      436.31      5.15 o
  -3  5  6      677.50      640.62      4.47 o
  -2  5  6    2572.32    2533.91    30.36 o
  -1  5  6      555.62      533.64      5.41 o
  0  5  6      748.02      716.93      9.56 o
  1  5  6      153.21      155.80      3.27 o
  2  5  6      81.76      85.45      3.14 o
  3  5  6      144.25      149.12      3.72 o
  4  5  6      182.55      200.29      4.48 o
  5  5  6      225.59      231.15      4.44 o
  6  5  6      297.63      274.71      4.63 o
  7  5  6      206.65      185.29      5.43 o
  8  5  6      89.62      83.26      3.04 o
  9  5  6      77.58      77.21      3.27 o
  10  5  6        7.37      11.90      3.31 o
  11  5  6      131.60      125.40      4.73 o
  12  5  6      36.08      45.02      9.31 o
-14  6  6      11.09      32.60      7.76 o
-13  6  6      16.73      24.63      3.85 o
-12  6  6        4.55      11.07      3.21 o
-11  6  6      59.64      66.35      3.49 o
-10  6  6      107.18      106.80      3.68 o
  -9  6  6      38.94      41.08      2.89 o
  -8  6  6        8.53        6.13      3.13 o
  -7  6  6      16.46        7.75      3.11 o
  -6  6  6        2.63      -2.00      2.26 o
  -5  6  6      210.21      220.82      4.11 o
  -4  6  6      472.84      486.63    11.52 o
  -3  6  6      315.06      291.06      7.28 o
  -2  6  6      402.62      405.65    13.97 o
  -1  6  6      403.66      366.53      8.93 o
  0  6  6        6.78        7.22      3.90 o
  1  6  6    2037.03    2117.34    24.16 o
  2  6  6      594.54      603.68      5.47 o
  3  6  6      18.16      16.43      2.51 o
  4  6  6        0.32      -2.51      2.51 o
  5  6  6      248.65      236.02      7.98 o
  6  6  6      24.59      34.34      2.80 o
  7  6  6      199.26      193.79      5.94 o
  8  6  6      276.54      278.39      6.50 o
  9  6  6      282.45      257.78      5.31 o
  10  6  6      12.93      18.13      3.65 o
  11  6  6      19.53      35.28      6.21 o
-13  7  6      141.17      175.33      6.02 o
-12  7  6        7.25      14.77      4.40 o
-11  7  6      54.85      63.10      3.49 o
-10  7  6      10.40      14.70      2.91 o
  -9  7  6        0.13        0.16      3.19 o
  -8  7  6      14.14      14.55      2.91 o
  -7  7  6      257.23      242.45      6.84 o
  -6  7  6      539.14      524.08    10.09 o
  -5  7  6      91.37      93.80      5.04 o
  -4  7  6      267.85      249.14      8.54 o
  -3  7  6      60.36      49.67      6.21 o
  -1  7  6      128.07      126.51      3.88 o
  0  7  6      301.44      271.36      4.09 o
  1  7  6      220.77      228.18      4.39 o
  2  7  6        1.45        0.39      2.74 o
  3  7  6      363.73      343.90    17.07 o
  4  7  6      98.37      82.30      4.39 o
  5  7  6      49.27      56.50    10.87 o
  6  7  6        3.97        7.77      3.07 o
  7  7  6      25.53      36.41      2.91 o
  8  7  6      246.58      242.30      4.64 o
  9  7  6      59.85      74.71      3.81 o
  10  7  6        0.18      10.09      6.21 o
-12  8  6        2.92      23.31      5.19 o
-11  8  6        1.01      10.36      4.66 o
-10  8  6        2.62        3.15      4.64 o
  -9  8  6      10.82        6.35      4.64 o
  -8  8  6      64.08      65.97      5.49 o
  -7  8  6      131.89      157.67      6.29 o
  -6  8  6      74.31      65.28      8.93 o
  -5  8  6        4.02        8.54      6.21 o
  -4  8  6        8.79      12.83      8.54 o
  -3  8  6      993.13    1031.48    17.07 o
  -2  8  6      31.00      22.51      5.43 o
  0  8  6      472.03      445.44    17.85 o
  1  8  6      224.87      231.82      5.82 o
  2  8  6      359.78      365.97    12.03 o
  3  8  6      168.83      165.97      6.60 o
  4  8  6      382.44      385.35      7.13 o
  5  8  6      51.13      47.36      4.39 o
  6  8  6      63.97      67.25      4.94 o
  7  8  6        2.69        7.76      4.02 o
  8  8  6      258.03      277.08    10.09 o
  -9  9  6      102.83      99.47      9.31 o
  -8  9  6      104.31      92.54      5.74 o
  -7  9  6      175.77      166.99      7.37 o
  -6  9  6      650.49      635.32    10.98 o
  -5  9  6        1.66        1.94      3.84 o
  -4  9  6      74.86      66.20      4.94 o
  -3  9  6      96.18      83.82      6.99 o
  -2  9  6      737.16      741.98    14.75 o
  0  9  6      15.85      21.73      3.10 o
  1  9  6      14.35      18.76      2.74 o
  2  9  6      624.66      575.58    22.12 o
  3  9  6      464.00      421.96      7.37 o
  4  9  6        1.80        4.90      3.54 o
  5  9  6        5.71      11.64      5.82 o
  -5  10  6        2.13        7.76      6.21 o
  -4  10  6      133.71      142.80    12.81 o
  -3  10  6      702.57      704.73    15.52 o
  -2  10  6        3.32        3.10      6.21 o
  -1  10  6      698.16      797.86    16.30 o
  1  10  6      31.23      35.70      4.66 o
  2  10  6      68.36      72.92      5.04 o
  3  10  6      335.84      340.50      6.29 o
-17  1  7        3.29        8.93      4.94 o
-16  1  7        2.22        5.34      4.64 o
-15  1  7      65.23      60.79      4.94 o
-14  1  7      122.68      112.97      6.99 o
-13  1  7      164.58      163.59      4.77 o
-12  1  7      12.45        6.36      3.37 o
-11  1  7      42.12      44.10      4.24 o
-10  1  7      101.90      87.88      3.02 o
  -9  1  7      175.14      154.62      3.82 o
  -8  1  7      542.89      603.73      5.12 o
  -7  1  7      427.96      450.97      4.10 o
  -6  1  7      89.49      65.34      1.95 o
  -5  1  7        8.18      12.90      1.56 o
  -4  1  7        4.70      11.95      2.59 o
  -3  1  7      400.64      469.35      3.03 o
  -2  1  7      42.41      48.20      1.80 o
  -1  1  7      62.31      96.96      2.20 o
  0  1  7    1121.37    1275.44      9.92 o
  1  1  7        6.02      10.43      2.17 o
  2  1  7      397.98      428.22      3.29 o
  3  1  7    1088.99    1096.18      8.58 o
  4  1  7      106.07      99.13      2.13 o
  5  1  7      274.12      259.41      3.15 o
  6  1  7      78.48      61.44      2.32 o
  7  1  7        3.35        4.06      2.17 o
  8  1  7        1.90        3.47      2.47 o
  9  1  7      257.79      265.39      5.23 o
  10  1  7      78.79      67.70      4.32 o
  11  1  7      111.18      116.66      6.64 o
  12  1  7        0.34        4.39      4.17 o
  13  1  7        1.61      43.43    24.06 o
-17  2  7        9.73      10.87      5.49 o
-16  2  7      61.85      69.53    10.48 o
-15  2  7        1.27      -0.71      3.53 o
-14  2  7      18.49      26.37      4.75 o
-13  2  7      45.87      43.34      3.72 o
-12  2  7      752.15      796.19      9.86 o
-11  2  7      843.15      838.11      6.82 o
-10  2  7      431.36      409.45      4.57 o
  -9  2  7      31.63      22.87      2.15 o
  -8  2  7    1044.44    1102.39    12.55 o
  -7  2  7    1015.45    1022.67      8.02 o
  -6  2  7      475.25      435.26      3.78 o
  -5  2  7      91.83      68.78      2.44 o
  -4  2  7    4070.76    4360.87    23.91 o
  -3  2  7      987.41    1084.36    11.45 o
  -2  2  7        1.77        0.45      1.40 o
  -1  2  7    1680.14    1534.88    14.49 o
  0  2  7    5127.41    5089.45    42.24 o
  1  2  7        3.14        3.45      1.48 o
  2  2  7      152.96      156.57      2.32 o
  3  2  7    1113.55    1304.44    13.41 o
  4  2  7    3542.65    3684.76    21.29 o
  5  2  7        7.09        8.91      2.10 o
  6  2  7      259.37      238.75      4.59 o
  7  2  7      22.02      25.56      2.78 o
  8  2  7      153.42      151.47      5.76 o
  9  2  7      67.55      73.66      3.74 o
  10  2  7      130.95      142.12      7.66 o
  11  2  7      224.47      236.26      5.33 o
  12  2  7        1.01        4.87      4.17 o
  13  2  7        1.48      13.19      7.76 o
-16  3  7      33.14      38.93      6.60 o
-15  3  7      199.78      201.79    10.87 o
-14  3  7      128.05      143.65      5.96 o
-13  3  7      394.35      424.66    15.94 o
-12  3  7      611.11      628.33    16.20 o
-11  3  7        3.21        1.38      2.46 o
-10  3  7    2788.68    2632.74    39.05 o
  -9  3  7      445.53      469.93      4.94 o
  -8  3  7      258.76      248.37      3.68 o
  -7  3  7    2390.50    2502.74    30.03 o
  -6  3  7    5211.12    5039.50    23.04 o
  -5  3  7      282.07      266.80      2.84 o
  -4  3  7      77.33      101.81      2.04 o
  -3  3  7      359.21      364.65      5.60 o
  -2  3  7      191.90      129.56      2.41 o
  -1  3  7    3209.16    3332.08    19.04 o
  0  3  7        6.90        4.71      1.56 o
  1  3  7    2268.13    2350.42    12.96 o
  2  3  7      805.71      851.42      6.67 o
  3  3  7      995.76      971.10      7.62 o
  4  3  7      34.90      26.27      2.60 o
  5  3  7    3264.09    3225.52    16.31 o
  6  3  7        1.68      -0.21      2.20 o
  7  3  7      425.03      421.32      5.34 o
  8  3  7      76.73      79.63      3.02 o
  9  3  7      375.51      385.70      8.61 o
  10  3  7      197.82      170.79      5.45 o
  11  3  7      45.64      56.20      5.41 o
  12  3  7      179.02      195.07      7.39 o
-16  4  7      465.07      452.49    15.52 o
-15  4  7      138.08      156.00    10.09 o
-14  4  7      67.43      64.53    13.58 o
-13  4  7      88.22      85.27      7.76 o
-12  4  7      313.29      330.54      5.64 o
-11  4  7    1209.71    1230.22    14.10 o
-10  4  7      121.03      118.24      3.61 o
  -9  4  7    2197.40    2197.96    17.59 o
  -8  4  7      604.43      601.45      8.51 o
  -7  4  7    4070.78    4140.52    17.11 o
  -6  4  7      538.02      520.15      7.72 o
  -5  4  7    4116.52    3987.27    19.82 o
  -4  4  7    2950.30    3019.20    15.00 o
  -3  4  7      44.63      32.92      2.02 o
  -2  4  7      129.93      130.67      3.07 o
  -1  4  7    2207.67    2074.59    34.02 o
  0  4  7    4023.70    4124.02    39.60 o
  1  4  7        2.42        8.72      2.36 o
  2  4  7      24.38      21.90      2.09 o
  3  4  7      313.13      292.90      4.10 o
  4  4  7    2752.20    2667.71    22.40 o
  5  4  7      413.15      406.85      5.20 o
  6  4  7    1818.27    1799.93    11.49 o
  7  4  7      54.26      53.19      3.15 o
  8  4  7      167.37      168.92      4.18 o
  9  4  7        2.77        4.18      2.84 o
  10  4  7      608.04      612.48    12.36 o
  11  4  7      344.17      379.78    12.01 o
  12  4  7        7.96      17.07      8.54 o
-15  5  7      408.59      437.99    18.63 o
-14  5  7        4.21      10.38      5.19 o
-13  5  7      536.28      518.95    10.14 o
-12  5  7      380.57      400.87      6.39 o
-11  5  7      434.68      405.69      7.73 o
-10  5  7      691.74      684.61      7.23 o
  -9  5  7      225.13      226.35      7.09 o
  -8  5  7      102.35      93.73      3.25 o
  -7  5  7      723.21      774.53    18.83 o
  -6  5  7    7667.44    7906.21    111.16 o
  -5  5  7    1355.43    1375.30    10.50 o
  -4  5  7      99.29      101.31      3.15 o
  -3  5  7      223.86      261.98      3.65 o
  -2  5  7    4783.78    4747.01    45.05 o
  -1  5  7    1897.85    1817.86    32.23 o
  0  5  7    3824.71    3909.99    24.37 o
  1  5  7      381.76      407.77      7.57 o
  2  5  7      14.41      16.93      2.69 o
  3  5  7    1004.92    1054.48      8.80 o
  4  5  7    1174.65    1130.51    16.02 o
  5  5  7    3502.45    3487.99    54.21 o
  6  5  7      14.03      28.55      3.27 o
  7  5  7      19.40      17.41      3.14 o
  8  5  7      247.58      235.87      5.23 o
  9  5  7    1948.15    1930.09    17.48 o
  10  5  7      147.42      142.40      4.15 o
  11  5  7      308.36      355.12      7.17 o
-14  6  7      23.61      34.93      6.99 o
-13  6  7        9.65      13.37      4.11 o
-12  6  7    1592.47    1600.78    13.55 o
-11  6  7    1473.10    1468.34    19.97 o
-10  6  7        7.73        7.11      2.75 o
  -9  6  7      348.86      368.00    12.77 o
  -8  6  7      376.87      367.61      6.28 o
  -7  6  7    1869.05    1809.48    13.06 o
  -6  6  7      91.09      75.01      3.39 o
  -5  6  7    3750.78    3850.47    30.90 o
  -4  6  7      385.00      365.61      4.68 o
  -3  6  7      345.91      332.02      4.22 o
  -2  6  7      149.87      168.04      4.30 o
  -1  6  7    3034.22    2934.11    64.50 o
  0  6  7      251.53      239.45      5.95 o
  1  6  7      674.42      703.50      8.31 o
  2  6  7      382.92      410.53      5.21 o
  3  6  7    1666.12    1657.00    11.05 o
  4  6  7    2412.41    2283.09    25.40 o
  5  6  7      60.84      46.87      4.12 o
  6  6  7    1274.93    1295.77    20.73 o
  7  6  7      119.75      129.88      3.97 o
  8  6  7      171.29      190.49      4.84 o
  9  6  7      193.34      215.23      5.31 o
  10  6  7    1016.90    1009.66    13.58 o
-13  7  7      653.79      638.32    12.15 o
-12  7  7      489.73      531.76      9.49 o
-11  7  7      923.35      955.11    17.36 o
-10  7  7      967.18    1013.58    33.28 o
  -9  7  7      470.23      483.59    10.78 o
  -8  7  7      218.54      215.27      4.99 o
  -7  7  7      23.64      22.55      2.91 o
  -6  7  7    1012.73    1030.32    13.17 o
  -5  7  7      144.04      151.63      5.74 o
  -4  7  7      206.11      214.70      8.15 o
  -3  7  7      71.20      71.42      5.04 o
  -2  7  7    2062.04    2130.90    12.62 o
  -1  7  7      553.94      580.78    27.16 o
  0  7  7    3030.81    2958.92    81.88 o
  1  7  7    1656.98    1635.27    27.94 o
  2  7  7      512.37      489.35      6.59 o
  3  7  7      270.14      295.00    19.02 o
  4  7  7      804.60      800.13    23.22 o
  5  7  7    2183.00    2132.97    53.82 o
  6  7  7      197.62      212.98      5.94 o
  7  7  7      161.07      147.61      4.01 o
  8  7  7      14.83      25.57      3.21 o
  9  7  7      330.04      361.97    19.28 o
-12  8  7      588.29      641.09    18.63 o
-11  8  7      420.94      427.54    10.69 o
-10  8  7        1.53        7.39      5.19 o
  -9  8  7      53.58      54.25      7.37 o
  -8  8  7      770.35      827.00    13.17 o
  -7  8  7      585.72      563.50    10.43 o
  -6  8  7        4.26      -1.94      3.84 o
  -5  8  7      353.70      349.81      7.94 o
  -4  8  7      125.80      122.63      7.76 o
  -3  8  7      157.83      169.97      8.54 o
  -2  8  7      472.82      447.05    12.42 o
  -1  8  7    1442.05    1352.87    67.52 o
  0  8  7      814.15      816.54      7.13 o
  1  8  7      39.82      34.89      3.49 o
  2  8  7      175.18      184.38      4.64 o
  3  8  7      497.98      490.97      7.68 o
  4  8  7      501.86      489.01      8.23 o
  5  8  7        5.61        9.83      4.09 o
  6  8  7      860.23      925.24    12.34 o
  7  8  7      209.62      201.85      5.66 o
  -9  9  7      260.37      251.08      8.49 o
  -8  9  7      43.79      55.16      5.74 o
  -7  9  7      85.38      83.16      6.04 o
  -6  9  7      330.19      312.39      8.23 o
  -5  9  7      14.85        8.93      6.60 o
  -4  9  7        5.59      14.54      4.09 o
  -3  9  7      978.84    1071.06    19.40 o
  -2  9  7    1325.68    1370.65    20.96 o
  0  9  7      209.42      177.73      5.43 o
  1  9  7      289.46      297.38    16.30 o
  2  9  7      107.42      105.22      4.09 o
  3  9  7      51.54      63.59      8.54 o
  4  9  7      34.03      34.27      8.15 o
  -3  10  7      218.48      224.30    10.09 o
  -2  10  7      103.61      95.46      8.54 o
  -1  10  7        8.03      17.07      6.99 o
  0  10  7      258.92      244.48      5.43 o
  1  10  7      133.45      143.58      5.43 o
  2  10  7      92.29      110.21      6.21 o
-17  0  8      145.49      171.53    10.09 o
-16  0  8    1209.96    1170.41    20.96 o
-15  0  8    1138.61    1050.11    19.40 o
-14  0  8      243.45      218.87      9.31 o
-13  0  8    1455.53    1320.98    20.18 o
-12  0  8        9.05        6.21      5.43 o
-11  0  8      980.67    1023.72    16.30 o
-10  0  8      90.76      103.23      6.21 o
  -9  0  8    3510.34    3507.47    28.75 o
  -8  0  8      160.63      192.37    10.22 o
  -7  0  8      542.69      593.43    25.72 o
  -6  0  8    3373.08    3908.21    60.80 o
  -5  0  8    15787.14    16282.08    194.46 o
  -4  0  8    2702.01    2604.07    19.26 o
  -3  0  8    2694.62    2715.55    13.13 o
  -2  0  8    5650.65    5987.21    49.68 o
  -1  0  8      603.14      574.21      5.26 o
  0  0  8    9798.03    10007.61    94.43 o
  1  0  8        6.65        3.14      2.46 o
  2  0  8    4757.15    4569.52    55.61 o
  3  0  8      90.84      84.79      2.74 o
  4  0  8      798.27      788.76      6.16 o
  5  0  8      659.12      664.97      7.70 o
  6  0  8    4256.19    4197.79    57.88 o
  7  0  8    1142.77    1123.59    10.74 o
  8  0  8      85.87      97.73      8.54 o
  9  0  8    1617.40    1602.79    16.99 o
  10  0  8      701.37      723.89    14.36 o
  11  0  8      404.71      404.66    10.14 o
  12  0  8      105.32      140.48    10.09 o
-17  1  8      281.32      277.41      8.18 o
-16  1  8      10.89      12.37      4.64 o
-15  1  8      755.08      755.68    11.24 o
-14  1  8    1629.56    1571.67    15.92 o
-13  1  8      236.09      218.63    10.87 o
-12  1  8      87.76      93.14      6.77 o
-11  1  8      110.44      128.12      7.67 o
-10  1  8    2641.65    2803.81    14.10 o
  -9  1  8      25.36      23.85      2.49 o
  -8  1  8      254.24      174.12      2.66 o
  -7  1  8      180.92      146.72      4.44 o
  -6  1  8    10136.14    10845.10    59.49 o
  -5  1  8        1.94      -1.59      1.59 o
  -4  1  8    11321.61    11165.21    57.42 o
  -3  1  8    10498.42    10346.66    53.74 o
  -2  1  8      814.02      730.35      8.85 o
  -1  1  8      94.45      81.07      1.79 o
  0  1  8    8296.28    8248.44    76.04 o
  1  1  8    8381.05    7753.91    45.40 o
  2  1  8      383.82      378.72      5.24 o
  3  1  8      797.84      776.67      7.49 o
  4  1  8        9.50      13.54      1.74 o
  5  1  8    1830.01    1768.04    19.32 o
  6  1  8      380.67      373.39      4.23 o
  7  1  8    1654.24    1676.39    10.06 o
  8  1  8    2346.09    2343.16    22.66 o
  9  1  8      30.52      35.19      3.46 o
  10  1  8      44.91      40.22      4.36 o
  11  1  8      103.20      96.30      5.21 o
  12  1  8      927.71      900.16    12.29 o
-17  2  8        1.46      22.51      5.19 o
-16  2  8      602.79      640.45    13.97 o
-15  2  8      457.71      448.03      9.04 o
-14  2  8      258.45      260.11      5.90 o
-13  2  8      740.15      738.25      8.87 o
-12  2  8      751.33      722.72    12.77 o
-11  2  8    1258.70    1255.46      8.89 o
-10  2  8      169.20      179.70      3.60 o
  -9  2  8    3831.76    3894.19    44.43 o
  -8  2  8      395.89      356.26      4.18 o
  -7  2  8      33.64      36.69      2.78 o
  -6  2  8      199.70      214.63      2.76 o
  -5  2  8    7199.04    7509.65    33.08 o
  -4  2  8    1130.10    1077.90      7.57 o
  -3  2  8      965.83    1028.49    10.44 o
  -2  2  8    1073.94    1177.14      8.18 o
  -1  2  8      968.98      918.43    10.39 o
  0  2  8    5039.99    5148.05    31.32 o
  1  2  8    4523.52    4528.14    26.64 o
  2  2  8    9918.01    9941.37    60.68 o
  3  2  8    1155.98    1106.82      7.04 o
  4  2  8      453.83      452.33      4.47 o
  5  2  8      198.05      245.32      4.02 o
  6  2  8    3183.73    3120.49    24.98 o
  7  2  8      255.52      241.55      4.95 o
  8  2  8      93.14      103.83      3.47 o
  9  2  8      33.21      40.86      4.82 o
  10  2  8      365.78      375.28      6.39 o
  11  2  8      741.55      770.98    28.60 o
  12  2  8      71.89      89.34      6.42 o
-16  3  8      117.10      123.41    10.09 o
-15  3  8      406.97      433.86    14.75 o
-14  3  8      562.17      605.65    13.97 o
-13  3  8      69.56      59.65      4.85 o
-12  3  8      98.99      93.04      3.61 o
-11  3  8    1959.45    1943.15    19.38 o
-10  3  8    1542.72    1589.50      9.48 o
  -9  3  8      257.49      244.60      6.82 o
  -8  3  8      44.36      47.70      2.67 o
  -7  3  8    1319.00    1281.03    13.01 o
  -6  3  8    2192.17    2240.92    28.23 o
  -5  3  8      222.77      221.34      2.75 o
  -4  3  8      744.19      694.97      9.66 o
  -3  3  8      86.94      63.62      2.28 o
  -2  3  8      109.48      109.42      3.70 o
  -1  3  8        6.17      10.10      1.61 o
  0  3  8    2898.61    2928.60    20.85 o
  1  3  8    1323.49    1313.36    13.18 o
  2  3  8      10.53      21.67      2.14 o
  3  3  8      956.78      989.88    13.23 o
  4  3  8      859.28      847.52      8.51 o
  5  3  8    2260.61    2335.71    11.06 o
  6  3  8      650.44      687.96      8.41 o
  7  3  8      483.19      501.80      5.54 o
  8  3  8      335.73      340.52      8.59 o
  9  3  8      74.09      80.43      4.01 o
  10  3  8      10.21      17.04      5.82 o
  11  3  8      156.00      156.41      6.84 o
  12  3  8      160.49      168.97      7.94 o
-16  4  8      78.06      100.12    10.09 o
-15  4  8      35.92      51.22      7.76 o
-14  4  8        7.38      12.94      4.85 o
-13  4  8      206.43      192.51      8.93 o
-12  4  8      212.98      206.57      6.92 o
-11  4  8        0.99        7.54      3.01 o
-10  4  8        2.12        2.61      2.88 o
  -9  4  8      536.05      542.91      7.84 o
  -8  4  8    3425.91    3460.48    25.09 o
  -7  4  8      340.99      356.05      4.65 o
  -6  4  8      57.30      53.80      2.38 o
  -5  4  8      954.92    1010.59    14.45 o
  -4  4  8      739.64      767.82      9.75 o
  -3  4  8      163.70      183.63      3.77 o
  -2  4  8      14.38      11.95      2.63 o
  -1  4  8    1185.41    1124.37      8.16 o
  0  4  8      489.98      493.63      7.50 o
  1  4  8      629.29      622.43      5.61 o
  2  4  8      997.05      989.34      6.95 o
  3  4  8      345.94      315.65      4.58 o
  4  4  8      27.06      21.98      2.60 o
  5  4  8      422.63      396.09      5.59 o
  6  4  8      549.55      540.51      7.97 o
  7  4  8      399.95      352.58      5.51 o
  8  4  8        4.56        9.41      5.38 o
  9  4  8        8.36      16.81      3.31 o
  10  4  8      136.68      157.50      5.49 o
  11  4  8        4.33      11.64      6.21 o
-15  5  8      25.91      32.60      7.76 o
-14  5  8      56.58      74.94      5.96 o
-13  5  8      53.25      53.59      6.05 o
-12  5  8      28.40      32.81      3.82 o
-11  5  8      586.25      588.00      7.11 o
-10  5  8        2.28        5.59      2.74 o
  -9  5  8      123.63      119.62      3.68 o
  -8  5  8      34.57      30.99      2.73 o
  -7  5  8    1573.67    1576.52    12.43 o
  -6  5  8      133.66      127.94      4.91 o
  -5  5  8        3.36      -2.58      2.60 o
  -4  5  8      29.82      25.67      2.96 o
  -3  5  8      176.81      176.90      3.53 o
  -2  5  8      198.99      189.13      3.72 o
  -1  5  8        1.05        5.84      2.36 o
  0  5  8      101.36      98.26      3.07 o
  1  5  8      254.53      271.57      6.06 o
  2  5  8        0.19        3.22      2.82 o
  3  5  8      68.91      63.69      2.84 o
  4  5  8      103.65      103.48      3.46 o
  5  5  8        3.31      13.33      3.58 o
  6  5  8      14.91      18.85      2.80 o
  7  5  8      75.52      75.96      4.12 o
  8  5  8      242.10      236.18      5.31 o
  9  5  8        6.45      18.87      3.46 o
  10  5  8      23.56      42.77      4.14 o
  11  5  8      60.67      62.91      7.13 o
-14  6  8      76.67      79.31      5.96 o
-13  6  8      12.49      37.05      5.54 o
-12  6  8      87.29      102.70      4.28 o
-11  6  8        3.71        1.33      3.03 o
-10  6  8        1.32      -0.11      3.29 o
  -9  6  8        8.12        9.65      2.63 o
  -8  6  8      117.13      123.97      4.33 o
  -7  6  8      124.32      110.83      4.61 o
  -6  6  8      199.10      241.80      5.40 o
  -5  6  8        0.39        6.33      3.63 o
  -4  6  8        2.27        2.86      6.53 o
  -3  6  8        9.78        3.10      2.24 o
  -2  6  8        8.46        5.56      2.15 o
  -1  6  8      235.21      214.19      8.79 o
  0  6  8    1247.26    1266.96    10.32 o
  1  6  8      329.65      300.18      4.48 o
  2  6  8      165.82      168.15      5.61 o
  3  6  8      71.85      78.00      4.39 o
  4  6  8      389.87      391.18      4.97 o
  5  6  8      314.17      301.32      5.54 o
  6  6  8      30.20      28.69      3.07 o
  7  6  8        1.02      -0.39      3.10 o
  8  6  8      178.19      179.64      4.84 o
  9  6  8        9.26      20.45      4.17 o
  10  6  8      26.60      40.86      6.29 o
-13  7  8      16.17      24.24      5.44 o
-12  7  8      92.43      103.87      4.41 o
-11  7  8      61.02      69.85      6.05 o
-10  7  8      235.38      242.08    10.23 o
  -9  7  8      40.79      46.36      3.86 o
  -8  7  8      104.38      103.12      4.04 o
  -7  7  8        3.02        7.01      2.81 o
  -6  7  8      292.81      294.65      5.17 o
  -5  7  8      128.14      142.74      3.69 o
  -4  7  8        0.78        5.41      2.21 o
  -3  7  8        0.45        9.44      3.88 o
  -2  7  8      185.01      179.96      4.09 o
  -1  7  8      72.26      75.48      3.88 o
  0  7  8      131.16      129.62      3.84 o
  1  7  8      122.57      123.92      6.16 o
  2  7  8        4.17        4.80      2.53 o
  3  7  8      16.32      15.92      2.51 o
  4  7  8      70.50      59.72      3.41 o
  5  7  8      353.12      330.27      7.95 o
  6  7  8      12.63      23.86      2.96 o
  7  7  8        9.25      16.06      3.07 o
  8  7  8      55.37      59.03      3.85 o
-11  8  8      194.43      213.24      8.49 o
-10  8  8      122.64      129.23      7.13 o
  -9  8  8      490.11      494.16    16.30 o
  -8  8  8      79.38      59.76      5.49 o
  -7  8  8        0.66        1.94      4.39 o
  -6  8  8      27.88      38.12    11.64 o
  -5  8  8      496.65      497.91    10.09 o
  -4  8  8      564.24      569.68    13.97 o
  -3  8  8        4.01        3.17      7.37 o
  -2  8  8      59.05      72.96      4.66 o
  -1  8  8      19.69      25.02      2.98 o
  0  8  8      397.34      390.29    10.48 o
  1  8  8      53.39      46.34      3.29 o
  2  8  8      132.99      134.96      4.64 o
  3  8  8        5.76      10.87      3.84 o
  4  8  8        7.64      12.81      3.84 o
  5  8  8        3.90      13.87      4.09 o
  6  8  8      238.49      251.03    13.80 o
  7  8  8        0.64      21.73      6.99 o
  -8  9  8      231.20      247.22      8.49 o
  -7  9  8      29.94      33.47      5.19 o
  -6  9  8      83.19      79.90      5.74 o
  -5  9  8      67.41      65.81      5.19 o
  -4  9  8      388.03      403.59    12.42 o
  -3  9  8      510.29      506.04    13.97 o
  -2  9  8        1.36        0.54      3.29 o
  -1  9  8      281.37      274.75      6.21 o
  0  9  8        1.47        3.18      2.98 o
  1  9  8      516.80      505.66      6.84 o
  2  9  8        6.52      11.46      3.54 o
  3  9  8      79.44      99.37      4.94 o
  4  9  8      18.42      16.44      4.09 o
  0  10  8      121.99      140.48      5.43 o
-17  1  9      11.72      11.64      7.76 o
-16  1  9        0.52        0.50      4.66 o
-15  1  9      199.24      202.24      7.13 o
-14  1  9      94.07      82.66      5.49 o
-13  1  9        0.18      -3.49      3.84 o
-12  1  9      559.45      540.94      9.70 o
-11  1  9      112.85      132.00      4.24 o
-10  1  9      133.42      147.03      3.97 o
  -9  1  9      745.61      742.95      9.95 o
  -8  1  9      15.72      21.73      2.26 o
  -7  1  9      164.68      186.19      2.91 o
  -6  1  9      654.92      687.10      5.62 o
  -5  1  9      53.40      70.86      2.08 o
  -4  1  9      31.79      44.56      1.68 o
  -3  1  9      40.45      54.76      2.62 o
  -2  1  9      342.13      408.91      3.45 o
  -1  1  9    1896.96    1872.50      8.13 o
  0  1  9      26.41      39.24      1.77 o
  1  1  9      647.02      741.73      7.97 o
  2  1  9      269.78      291.90      3.11 o
  3  1  9      559.15      541.25      4.74 o
  4  1  9      631.55      671.85      7.33 o
  5  1  9      23.48      29.67      2.20 o
  6  1  9      169.60      174.52      3.38 o
  7  1  9        5.60        3.84      2.62 o
  8  1  9      329.78      321.44      5.72 o
  9  1  9        4.07        5.73      3.28 o
  10  1  9      96.25      103.85      5.45 o
  11  1  9        0.32      11.64      4.48 o
  12  1  9      35.66      62.87      9.31 o
-17  2  9        0.88      12.66      5.19 o
-16  2  9      70.51      84.77      5.74 o
-15  2  9        0.22        5.04      4.39 o
-14  2  9      16.19      32.01      4.16 o
-13  2  9    1300.99    1262.66    11.69 o
-12  2  9      429.03      399.76      7.84 o
-11  2  9      250.76      261.27      4.35 o
-10  2  9      287.20      276.62      4.21 o
  -9  2  9      253.51      265.08      4.85 o
  -8  2  9      55.93      52.17      2.86 o
  -7  2  9      253.54      196.44      4.66 o
  -6  2  9      115.53      114.49      2.43 o
  -5  2  9      694.77      686.58    12.25 o
  -4  2  9      127.37      78.56      1.99 o
  -3  2  9      135.12      126.34      2.79 o
  -2  2  9      801.24      786.42      6.70 o
  -1  2  9    4335.86    4443.68    22.08 o
  0  2  9    3769.88    4200.60    25.83 o
  1  2  9      78.11      89.31      2.21 o
  2  2  9    1523.81    1481.74    19.73 o
  3  2  9      800.57      818.27      6.43 o
  4  2  9    1474.49    1436.66      7.95 o
  5  2  9      172.81      185.66      3.72 o
  6  2  9      18.91      25.37      4.48 o
  7  2  9      269.00      257.12      5.09 o
  8  2  9      94.85      98.10      4.69 o
  9  2  9      155.60      148.09      4.45 o
  10  2  9      71.85      64.38      3.94 o
  11  2  9      159.47      147.62      5.51 o
-16  3  9        4.20      12.42      7.76 o
-15  3  9      611.02      670.82    40.36 o
-14  3  9      730.67      722.45    11.64 o
-13  3  9      23.45      18.55      7.12 o
-12  3  9      850.70      865.59    15.57 o
-11  3  9      622.36      632.62      9.30 o
-10  3  9      854.55      914.81      8.36 o
  -9  3  9      697.19      715.56      7.91 o
  -8  3  9    1090.81    1115.65      9.63 o
  -7  3  9      669.54      670.90      6.95 o
  -6  3  9      39.61      38.08      2.37 o
  -5  3  9      224.93      233.01      3.09 o
  -4  3  9      126.77      114.30      2.98 o
  -3  3  9      438.60      398.52      4.23 o
  -2  3  9      228.16      281.94      3.71 o
  -1  3  9    1917.90    1908.94    14.31 o
  0  3  9      544.48      564.35    10.88 o
  1  3  9    1099.39    1054.50      7.11 o
  2  3  9      22.28      19.99      2.27 o
  3  3  9    2267.32    2206.54    27.01 o
  4  3  9      521.96      514.38    10.30 o
  5  3  9        9.99      11.40      2.91 o
  6  3  9        1.07        2.68      2.46 o
  7  3  9      135.84      134.15      3.63 o
  8  3  9      559.37      573.18    10.28 o
  9  3  9        1.42        4.81      5.27 o
  10  3  9      14.70      20.51      4.85 o
  11  3  9      24.82      49.89      6.17 o
-16  4  9      100.21      103.23      9.31 o
-14  4  9      174.60      193.26    10.09 o
-13  4  9    1191.00    1226.95    17.96 o
-12  4  9        7.41        7.19      4.07 o
-11  4  9      352.50      380.09    12.94 o
-10  4  9      179.69      180.11      4.47 o
  -9  4  9    2516.61    2500.43    32.26 o
  -8  4  9        2.51      -0.02      2.73 o
  -7  4  9      894.12      893.83    14.31 o
  -6  4  9      365.07      345.69      7.41 o
  -5  4  9    1953.66    1927.16    16.02 o
  -4  4  9    3174.42    3184.79    22.63 o
  -3  4  9      762.09      790.40      7.26 o
  -2  4  9    2119.18    2137.70    22.81 o
  -1  4  9      590.80      569.13      9.56 o
  0  4  9      86.04      78.94      2.67 o
  1  4  9      84.53      84.80      2.89 o
  2  4  9    4199.99    4209.20    35.29 o
  3  4  9      150.10      152.01      3.77 o
  4  4  9      775.81      781.78      7.24 o
  5  4  9      277.28      302.69      5.11 o
  6  4  9      281.90      302.36      5.41 o
  7  4  9      516.14      493.52      6.87 o
  8  4  9      195.19      174.99      5.66 o
  9  4  9      584.34      569.14      7.62 o
  10  4  9      11.23      14.27      4.11 o
-15  5  9      202.11      211.11    11.64 o
-14  5  9      446.41      427.77    15.91 o
-13  5  9      158.90      147.73      5.18 o
-12  5  9      841.38      860.76    10.23 o
-11  5  9      34.46      38.08      3.49 o
-10  5  9    1735.65    1693.45    14.00 o
  -9  5  9        2.48      -0.66      2.67 o
  -8  5  9    3385.59    3442.19    53.22 o
  -7  5  9    1285.31    1274.24    20.81 o
  -6  5  9      31.79      27.08      3.41 o
  -5  5  9      550.94      592.91      9.13 o
  -4  5  9    4101.08    4076.61    58.64 o
  -3  5  9    4229.37    4285.36    58.46 o
  -2  5  9      883.38      835.61    18.23 o
  -1  5  9    1102.63    1120.17    29.40 o
  0  5  9      14.81      15.50      2.69 o
  1  5  9    1493.53    1548.84    54.99 o
  2  5  9      63.41      72.52      4.48 o
  3  5  9    2796.81    2697.51    14.12 o
  4  5  9      498.14      490.41      5.84 o
  5  5  9      100.55      98.63      3.46 o
  6  5  9      338.71      322.62      5.50 o
  7  5  9      514.50      546.93      7.24 o
  8  5  9      828.56      830.52    10.32 o
  9  5  9      186.59      187.13      5.41 o
  10  5  9      169.13      193.02    20.96 o
-14  6  9      406.75      440.07    15.52 o
-13  6  9      604.56      627.21    10.69 o
-12  6  9      21.94      32.47      3.66 o
-11  6  9      26.59      35.19      3.43 o
-10  6  9      249.86      242.24      5.00 o
  -9  6  9    2353.40    2364.05    28.10 o
  -8  6  9      204.40      206.95      5.47 o
  -7  6  9    1227.50    1200.25    21.30 o
  -6  6  9      191.58      206.69      6.64 o
  -5  6  9      971.33      988.50    18.22 o
  -4  6  9    2096.26    2039.68    12.60 o
  -3  6  9    1733.92    1677.45    11.39 o
  -2  6  9    1279.91    1284.35    17.05 o
  -1  6  9        4.91      -1.14      3.20 o
  0  6  9      477.83      444.97    14.76 o
  1  6  9      442.45      450.25      5.83 o
  2  6  9    3683.55    3669.55    45.92 o
  3  6  9      383.40      424.28      6.27 o
  4  6  9      12.02      10.59      2.67 o
  5  6  9      65.78      73.40      3.28 o
  6  6  9      670.66      666.34      7.40 o
  7  6  9      127.28      160.87      4.63 o
  8  6  9      292.95      271.92      7.06 o
  9  6  9      485.91      447.52    10.98 o
-13  7  9        4.29      13.11      5.19 o
-12  7  9      248.58      259.70      5.67 o
-11  7  9      359.57      380.06      6.19 o
-10  7  9      490.49      469.04    16.71 o
  -9  7  9        5.92        2.40      3.65 o
  -8  7  9    1294.17    1318.52    39.12 o
  -7  7  9      383.64      429.07      9.54 o
  -6  7  9        6.62        2.74      2.73 o
  -5  7  9        4.32        5.84      2.73 o
  -4  7  9    1854.99    1856.57    43.71 o
  -3  7  9    2115.81    2229.80    47.56 o
  -2  7  9      74.38      53.73      5.81 o
  -1  7  9      333.25      342.03      5.61 o
  0  7  9      596.16      574.18    22.83 o
  1  7  9      972.31      941.68    28.41 o
  2  7  9        0.05      -1.55      2.69 o
  3  7  9    1233.65    1177.24    25.46 o
  4  7  9      397.50      402.18      8.27 o
  5  7  9      120.46      120.91      3.74 o
  6  7  9        0.53        8.79      3.07 o
  7  7  9      769.08      822.51    17.14 o
-11  8  9        1.35        8.65      3.95 o
-10  8  9      207.38      233.75    10.09 o
  -9  8  9      854.82      881.68    14.54 o
  -8  8  9      231.08      247.42      8.23 o
  -7  8  9      233.48      218.48      7.68 o
  -6  8  9      373.64      355.15      8.78 o
  -5  8  9      143.49      133.95      7.76 o
  -4  8  9      135.02      102.12      5.82 o
  -3  8  9      532.85      510.76      7.75 o
  -2  8  9    1486.52    1608.37    71.02 o
  -1  8  9      184.68      187.65      4.64 o
  0  8  9      178.91      169.05    12.81 o
  1  8  9      177.04      181.06    10.48 o
  2  8  9      494.23      488.68    24.84 o
  3  8  9      59.72      71.18      5.43 o
  4  8  9      47.60      32.99      4.39 o
  5  8  9      341.37      329.85    11.25 o
  6  8  9      460.00      442.40    11.64 o
  -8  9  9      214.86      203.42      8.23 o
  -7  9  9      437.71      432.77    10.14 o
  -6  9  9      21.96      36.46      8.15 o
  -5  9  9      160.16      153.47      8.54 o
  -4  9  9      215.62      227.41    10.87 o
  -3  9  9    1311.26    1345.20    20.18 o
  -2  9  9        5.95      -0.55      3.88 o
  -1  9  9      377.17      377.49    13.97 o
  0  9  9      18.61      18.63      5.43 o
  1  9  9      91.75      82.34      4.09 o
  2  9  9      89.57      89.66      4.39 o
  3  9  9      52.43      47.76      4.39 o
  -2  10  9      300.68      287.95      7.76 o
-16  0  10        1.63        9.31      6.99 o
-15  0  10        9.97        6.21      6.21 o
-14  0  10      811.33      738.88    16.30 o
-13  0  10    1002.89      969.39    17.85 o
-12  0  10      183.95      194.03      8.54 o
-11  0  10      753.15      819.60    14.75 o
-10  0  10    1147.41    1130.79    12.81 o
  -9  0  10      688.47      691.68    22.51 o
  -8  0  10      430.78      406.98      7.39 o
  -7  0  10    7343.18    7302.61    58.60 o
  -6  0  10    12696.54    12117.68    44.35 o
  -5  0  10      136.71      132.49      3.67 o
  -4  0  10      410.06      428.91      8.29 o
  -3  0  10      622.82      554.86      6.12 o
  -2  0  10    4516.70    4168.49    21.77 o
  -1  0  10    1392.48    1338.27    14.17 o
  0  0  10      653.44      631.37      6.01 o
  1  0  10      91.01      140.60    33.08 o
  2  0  10      712.73      651.13      6.48 o
  3  0  10    1038.28      991.44      8.09 o
  4  0  10    4097.52    4061.16    33.94 o
  5  0  10    2139.43    2066.00    40.26 o
  6  0  10      127.39      154.06      4.93 o
  7  0  10      354.29      352.03    12.42 o
  8  0  10      876.11      919.11    53.55 o
  9  0  10    3749.57    3784.93    60.15 o
  10  0  10      343.53      282.63      8.49 o
  11  0  10      115.60      102.21      9.70 o
-17  1  10      84.34      85.37      8.54 o
-16  1  10      257.36      256.36    15.13 o
-15  1  10      128.04      114.89      6.04 o
-14  1  10      497.68      470.47      9.04 o
-13  1  10      135.88      119.54      5.49 o
-12  1  10    1472.66    1489.87    12.24 o
-11  1  10      294.03      303.31      5.83 o
-10  1  10      144.38      135.85      5.60 o
  -9  1  10      44.17      46.28      2.84 o
  -8  1  10    3888.63    3909.18    32.25 o
  -7  1  10    6305.24    6079.66    35.91 o
  -6  1  10    1579.36    1625.03    16.08 o
  -5  1  10    4746.07    4848.94    23.58 o
  -4  1  10    2005.89    1947.02      8.33 o
  -3  1  10    3669.76    3440.06    31.36 o
  -2  1  10      191.36      182.52      5.18 o
  -1  1  10    1894.79    1911.07    18.70 o
  0  1  10      125.77      128.14      2.29 o
  1  1  10      44.75      49.74      1.96 o
  2  1  10      236.60      243.54      3.80 o
  3  1  10    5851.44    5861.08    48.28 o
  4  1  10    1049.72    1094.41    13.34 o
  5  1  10      916.51      885.46      6.32 o
  6  1  10      555.77      554.23      6.14 o
  7  1  10      514.58      512.88      7.00 o
  8  1  10    1166.52    1176.82    15.46 o
  9  1  10      392.95      424.30      8.65 o
  10  1  10      415.94      420.75      8.04 o
  11  1  10      34.47      37.78      4.62 o
-17  2  10      137.46      136.77      6.84 o
-16  2  10        8.20      16.95      5.19 o
-15  2  10        3.78        2.37      5.82 o
-14  2  10      371.80      358.82      9.31 o
-13  2  10    1923.60    1897.40    14.81 o
-12  2  10      425.48      397.18      7.06 o
-11  2  10    1351.76    1379.17    27.00 o
-10  2  10    1139.53    1160.95    19.72 o
  -9  2  10      759.56      808.46    20.18 o
  -8  2  10      620.09      605.28    10.98 o
  -7  2  10    1619.83    1650.79    25.63 o
  -6  2  10    2497.61    2498.76    19.21 o
  -5  2  10      42.31      50.66      2.24 o
  -4  2  10      222.46      210.16      4.04 o
  -3  2  10      125.77      80.16      2.18 o
  -2  2  10    2221.15    2122.26    19.84 o
  -1  2  10    2377.23    2412.19    33.04 o
  0  2  10    3885.13    4032.74    52.37 o
  1  2  10    2986.51    2930.31    24.59 o
  2  2  10    1374.26    1271.43    13.54 o
  3  2  10      387.01      357.32      7.91 o
  4  2  10    1196.60    1192.02      8.16 o
  5  2  10      861.52      831.77      6.41 o
  6  2  10        1.94        4.25      3.47 o
  7  2  10      20.00      19.63      2.64 o
  8  2  10      91.85      88.95      4.06 o
  9  2  10      975.79      974.97      9.48 o
  10  2  10      16.62      27.55      9.70 o
  11  2  10      87.94      84.39      5.18 o
-16  3  10      177.08      173.08    10.87 o
-15  3  10      121.49      136.71      6.52 o
-14  3  10      220.92      246.99    12.42 o
-13  3  10      243.42      219.99      9.04 o
-12  3  10    2615.72    2522.66    51.83 o
-11  3  10      182.06      185.33      5.49 o
-10  3  10        3.03        3.08      4.75 o
  -9  3  10      620.58      634.21      6.65 o
  -8  3  10      824.98      874.28      7.37 o
  -7  3  10    1046.07    1091.30    11.09 o
  -6  3  10      585.38      645.03    13.36 o
  -5  3  10      574.18      577.04      5.73 o
  -4  3  10      323.28      291.93      7.35 o
  -3  3  10      97.52      85.21      3.74 o
  -2  3  10      700.73      690.09      7.05 o
  -1  3  10    2172.21    2104.59    25.51 o
  0  3  10    1271.80    1247.63    11.45 o
  1  3  10      82.91      69.26      2.97 o
  2  3  10      541.13      493.59      9.85 o
  3  3  10    2186.79    2287.43    38.25 o
  4  3  10    1145.89    1231.68    16.15 o
  5  3  10      271.42      269.15      4.89 o
  6  3  10      106.51      109.57      3.94 o
  7  3  10      213.71      221.76      4.34 o
  8  3  10      76.32      77.20      4.71 o
  9  3  10      85.25      91.90      5.96 o
  10  3  10      302.54      310.65    10.75 o
-16  4  10        4.07      31.82      8.54 o
-15  4  10      24.40      30.27      6.99 o
-14  4  10      61.88      68.31    16.69 o
-13  4  10      829.57      858.21    16.33 o
-12  4  10      51.86      50.45      4.17 o
-11  4  10      17.12      28.60      4.09 o
-10  4  10      23.45      27.78      3.21 o
  -9  4  10      824.62      845.08      8.02 o
  -8  4  10      98.26      90.27      3.68 o
  -7  4  10      195.58      214.64      4.31 o
  -6  4  10      621.90      632.68      9.26 o
  -5  4  10      22.13      16.74      2.25 o
  -4  4  10      561.17      561.35      8.24 o
  -3  4  10      917.44      900.09    15.52 o
  -2  4  10    1347.05    1346.01      7.77 o
  -1  4  10        6.16        4.36      2.28 o
  0  4  10      749.52      771.37    16.69 o
  1  4  10    1212.46    1165.78      9.63 o
  2  4  10      552.93      547.60      6.16 o
  3  4  10      43.81      52.86      3.58 o
  4  4  10        7.35      17.99      2.72 o
  5  4  10      113.01      119.99      4.48 o
  6  4  10      314.73      306.50      5.70 o
  7  4  10      30.18      30.01      3.35 o
  8  4  10      54.77      51.36      3.97 o
  9  4  10      149.78      154.98      6.24 o
  10  4  10        0.16        4.66      7.76 o
-15  5  10      81.40      100.12      9.31 o
-14  5  10      120.97      137.25      5.63 o
-13  5  10      20.64      14.37      3.98 o
-12  5  10      158.39      160.86      6.29 o
-11  5  10      85.07      77.61      4.44 o
-10  5  10      28.27      27.27      3.35 o
  -9  5  10      66.80      70.41      5.66 o
  -8  5  10      156.16      161.24      3.90 o
  -7  5  10      214.24      204.10      4.71 o
  -6  5  10        0.04      -2.59      3.14 o
  -5  5  10      107.79      110.87      4.97 o
  -4  5  10      217.76      218.49      4.99 o
  -3  5  10      12.01      12.25      2.82 o
  -2  5  10      875.42      851.40    10.97 o
  -1  5  10      172.30      166.61      4.17 o
  0  5  10      418.59      402.15      5.79 o
  1  5  10    1033.17    1039.12    11.65 o
  2  5  10      419.86      404.64      5.06 o
  3  5  10      94.79      93.06      3.28 o
  4  5  10      27.00      33.58      3.92 o
  5  5  10      12.66      12.71      2.99 o
  6  5  10      218.90      206.17      4.94 o
  7  5  10      267.42      234.31      5.41 o
  8  5  10        9.58      12.04      4.17 o
  9  5  10        0.25        6.70      3.97 o
-14  6  10      13.05      38.03      9.31 o
-13  6  10      13.81      20.86      9.31 o
-12  6  10      28.94      22.80      3.90 o
-11  6  10        0.95      12.39      3.28 o
-10  6  10      128.18      131.94      5.71 o
  -9  6  10      61.71      58.30      3.54 o
  -8  6  10      587.75      565.91      8.44 o
  -7  6  10      12.60      11.57      3.41 o
  -6  6  10      44.19      37.04      3.41 o
  -5  6  10      293.52      264.62      5.18 o
  -4  6  10      19.19      17.52      4.50 o
  -3  6  10        7.40        9.83      2.69 o
  -2  6  10      44.01      52.38      3.07 o
  -1  6  10      357.66      342.68    10.15 o
  0  6  10      232.55      205.96      4.32 o
  1  6  10      373.95      376.61    10.20 o
  2  6  10      126.45      110.16      6.05 o
  3  6  10      665.98      659.65      6.63 o
  4  6  10        0.14        2.72      2.72 o
  5  6  10        1.00        5.94      2.99 o
  6  6  10      10.17      14.30      3.71 o
  7  6  10        9.80      15.41      3.67 o
  8  6  10        6.35      13.97      6.99 o
-12  7  10      11.34      22.70      6.05 o
-11  7  10        0.20        6.27      3.70 o
-10  7  10      16.10      22.08      4.11 o
  -9  7  10        1.56        6.21      4.02 o
  -8  7  10        4.95      16.30      3.39 o
  -7  7  10      49.38      54.10      3.75 o
  -6  7  10      56.87      38.16      3.63 o
  -5  7  10      48.39      44.06      5.71 o
  -4  7  10      147.80      149.14      5.88 o
  -3  7  10      124.51      119.06      3.31 o
  -2  7  10        1.36        1.55      2.69 o
  -1  7  10      121.63      133.28      3.72 o
  0  7  10      19.50      23.20      2.69 o
  1  7  10        4.23        6.21      2.69 o
  2  7  10      170.80      154.19      4.32 o
  3  7  10      60.55      61.60      3.58 o
  4  7  10      203.21      211.01      4.45 o
  5  7  10        1.05        7.89      3.14 o
  6  7  10      26.39      41.83      3.95 o
-11  8  10      25.84      47.57      5.59 o
-10  8  10      19.61      41.58      5.41 o
  -9  8  10      23.69      40.70      3.95 o
  -8  8  10        1.90        9.20      3.39 o
  -7  8  10      108.08      100.88      8.54 o
  -6  8  10      304.63      302.99      8.49 o
  -5  8  10        0.49        6.60      6.60 o
  -4  8  10      14.28        6.57      5.43 o
  -3  8  10      68.23      65.07      4.29 o
  -2  8  10      458.76      483.31    10.48 o
  -1  8  10        5.70        4.30      5.43 o
  0  8  10      110.43      117.17      9.31 o
  1  8  10        1.01      -2.75      3.54 o
  2  8  10      122.29      107.56      4.94 o
  3  8  10      11.63      13.13      7.76 o
  4  8  10      32.50      29.93      4.64 o
  5  8  10      57.05      70.63      6.99 o
  -7  9  10      10.47      26.15      5.49 o
  -6  9  10      162.09      156.78      7.39 o
  -5  9  10      48.29      56.34      5.49 o
  -4  9  10      249.11      258.45    11.64 o
  -3  9  10      636.79      695.88      9.62 o
  -2  9  10      19.95      17.53      4.29 o
  -1  9  10      85.37      120.03      7.76 o
  0  9  10      14.43      19.46      5.82 o
  1  9  10        1.94      13.19      5.43 o
-16  1  11      38.33      33.06      5.49 o
-15  1  11        1.40        2.47      4.64 o
-14  1  11      97.37      94.30      5.49 o
-13  1  11      42.18      39.51      4.39 o
-12  1  11        1.70        4.89      3.27 o
-11  1  11      156.12      143.12      4.48 o
-10  1  11      15.76      16.33      2.86 o
  -9  1  11      12.98      22.25      2.67 o
  -8  1  11        0.58        3.04      2.55 o
  -7  1  11      67.59      63.05      3.12 o
  -6  1  11      335.63      310.69      4.15 o
  -5  1  11      808.46      744.70      5.41 o
  -4  1  11      968.08      964.33    12.20 o
  -3  1  11      219.48      244.87      3.80 o
  -2  1  11      109.14      112.69      2.32 o
  -1  1  11        6.30        5.58      1.79 o
  0  1  11      20.65      11.57      1.71 o
  1  1  11      302.56      308.08      9.38 o
  2  1  11      95.84      94.01      2.90 o
  3  1  11      149.00      152.97      3.09 o
  4  1  11    1017.70      936.71    12.32 o
  5  1  11        4.25        1.73      2.21 o
  6  1  11      83.92      86.24      3.79 o
  7  1  11      35.32      35.07      3.21 o
  8  1  11        4.37        3.49      3.72 o
  9  1  11      90.97      92.06      5.07 o
  10  1  11      14.89      18.89      4.48 o
-16  2  11      17.72      32.44      5.19 o
-15  2  11      79.19      82.49      5.74 o
-14  2  11      51.08      58.09      5.19 o
-13  2  11        3.38        4.92      3.58 o
-12  2  11        4.07        7.64      3.13 o
-11  2  11      97.84      114.09      6.04 o
-10  2  11    1473.36    1422.82    11.72 o
  -9  2  11      618.71      577.27      8.56 o
  -8  2  11        3.40        5.60      4.06 o
  -7  2  11      300.88      331.91      5.63 o
  -6  2  11    2775.12    2730.10    19.53 o
  -5  2  11      16.84      12.85      2.14 o
  -4  2  11    1912.00    2039.40    19.09 o
  -3  2  11        2.52        1.55      2.04 o
  -2  2  11      288.27      315.64      5.77 o
  -1  2  11        0.35      12.30      3.28 o
  0  2  11    1740.68    1669.42    13.74 o
  1  2  11      116.93      108.73      3.19 o
  2  2  11      192.26      166.55      3.87 o
  3  2  11      37.14      39.28      2.88 o
  4  2  11      19.68      18.25      2.62 o
  5  2  11    1248.50    1206.59      9.77 o
  6  2  11      43.11      45.87      2.87 o
  7  2  11        5.93      12.95      3.14 o
  8  2  11        3.87        4.45      3.28 o
  9  2  11      39.27      51.95      4.71 o
  10  2  11      23.84      17.18      4.28 o
-16  3  11      529.83      566.58    17.85 o
-15  3  11        8.42      17.42      4.85 o
-14  3  11      30.07      37.51      5.00 o
-13  3  11      80.14      78.73      4.32 o
-12  3  11      258.21      268.18      5.90 o
-11  3  11      669.34      663.31      8.48 o
-10  3  11      733.17      703.02      8.27 o
  -9  3  11      383.84      354.55      5.73 o
  -8  3  11      284.26      265.14      4.54 o
  -7  3  11      992.99    1085.32    22.07 o
  -6  3  11      566.13      519.95      6.72 o
  -5  3  11    3097.78    2967.57    19.61 o
  -4  3  11    1106.03    1013.75      8.72 o
  -3  3  11        1.09        3.61      2.61 o
  -2  3  11      24.62      30.46      2.27 o
  -1  3  11    3108.68    3051.85    24.01 o
  0  3  11    1272.64    1236.61    15.27 o
  1  3  11      466.48      476.42      6.69 o
  2  3  11      251.98      256.69      4.07 o
  3  3  11      45.42      45.15      2.78 o
  4  3  11    1144.57    1086.03      8.18 o
  5  3  11      388.26      409.97      7.20 o
  6  3  11      986.66    1017.69    10.08 o
  7  3  11        4.84      -2.65      3.28 o
  8  3  11      43.03      55.04      5.74 o
  9  3  11        6.91      10.95      4.85 o
  10  3  11      297.83      323.10      9.59 o
-16  4  11        0.19      55.11      9.31 o
-15  4  11      507.87      539.41    17.07 o
-14  4  11      68.82      82.39      6.04 o
-13  4  11      98.77      125.06    17.07 o
-12  4  11        1.85      -1.94      4.39 o
-11  4  11      436.13      428.09      8.73 o
-10  4  11    1869.57    1846.62    23.28 o
  -9  4  11      848.49      855.95    26.00 o
  -8  4  11      30.03      28.48      2.61 o
  -7  4  11      721.00      739.36      9.05 o
  -6  4  11    2994.47    3083.24    40.50 o
  -5  4  11        0.38        1.47      3.92 o
  -4  4  11    1026.23    1086.51    20.06 o
  -3  4  11      363.29      368.08      6.69 o
  -2  4  11    1564.98    1583.57    20.39 o
  -1  4  11      19.61      16.05      2.50 o
  0  4  11    1483.94    1482.44    12.77 o
  1  4  11      374.28      386.62      6.27 o
  2  4  11        3.33        2.79      2.60 o
  3  4  11      40.97      54.60      3.10 o
  4  4  11      203.93      190.22      4.55 o
  5  4  11    1245.74    1269.16    17.03 o
  6  4  11      87.31      77.29      4.50 o
  7  4  11      83.47      83.36      4.16 o
  8  4  11      99.88      101.83      4.75 o
  9  4  11      315.89      348.34      8.21 o
-14  5  11      34.38      53.96      5.49 o
-13  5  11      109.28      123.80      6.04 o
-12  5  11      687.97      718.59    16.69 o
-11  5  11      838.78      863.60    11.71 o
-10  5  11        8.20        7.23      3.41 o
  -9  5  11      456.33      471.09      7.04 o
  -8  5  11      366.45      342.81      5.71 o
  -7  5  11      398.49      386.90      8.07 o
  -6  5  11    1017.80      974.27    14.91 o
  -5  5  11    2958.51    3042.67    37.37 o
  -4  5  11      706.97      743.28    10.19 o
  -3  5  11      43.27      36.75      3.27 o
  -2  5  11      425.17      392.92      5.79 o
  -1  5  11    1857.03    1766.10    11.42 o
  0  5  11      47.39      40.10      2.67 o
  1  5  11      55.87      67.60      3.25 o
  2  5  11      217.89      233.20      4.33 o
  3  5  11      460.61      449.28      6.39 o
  4  5  11      337.55      325.67      5.41 o
  5  5  11      212.51      226.68      5.02 o
  6  5  11      694.06      744.66      8.62 o
  7  5  11      31.03      41.91      3.85 o
  8  5  11      10.04      15.67      4.03 o
-14  6  11      34.49      43.46      9.31 o
-13  6  11      261.44      225.97    11.25 o
-12  6  11      19.82      42.04      4.94 o
-11  6  11    1640.90    1637.19    13.99 o
-10  6  11      615.84      615.48      7.53 o
  -9  6  11      16.76      25.50      4.90 o
  -8  6  11      24.40      39.10      5.01 o
  -7  6  11      500.43      514.67    10.45 o
  -6  6  11      344.36      368.12      6.83 o
  -5  6  11        6.58        5.69      3.14 o
  -4  6  11      564.13      573.08    11.04 o
  -3  6  11      292.10      300.62    12.38 o
  -2  6  11      822.36      813.20    26.48 o
  -1  6  11      110.19      111.62      3.87 o
  0  6  11    2019.91    1957.48    17.36 o
  1  6  11      479.99      510.33    12.34 o
  2  6  11      12.97      15.28      2.60 o
  3  6  11      16.63      19.95      2.72 o
  4  6  11      876.07      831.85      8.20 o
  5  6  11    1110.72    1071.54    18.26 o
  6  6  11      10.98      15.46      3.46 o
  7  6  11      197.18      226.92      5.72 o
-12  7  11    1207.49    1314.58    29.49 o
-11  7  11      262.58      302.10      5.92 o
-10  7  11      251.50      275.57      6.73 o
  -9  7  11      282.65      303.50      6.73 o
  -8  7  11      493.13      578.63      8.79 o
  -7  7  11      257.75      282.49    15.54 o
  -6  7  11      145.98      147.11      5.02 o
  -5  7  11      858.79      867.82    25.45 o
  -4  7  11      29.77      22.18      3.27 o
  -3  7  11      24.87      27.58      4.14 o
  -2  7  11      114.78      122.54      4.03 o
  -1  7  11    1561.50    1548.50    18.82 o
  0  7  11      194.52      198.63      4.62 o
  1  7  11      764.00      724.75    13.68 o
  2  7  11      547.27      576.43    14.33 o
  3  7  11      439.29      472.56    16.13 o
  4  7  11      161.80      167.39      7.73 o
  5  7  11      75.26      89.67      3.97 o
  6  7  11      803.17      828.91    17.07 o
-10  8  11      233.99      274.74    11.16 o
  -9  8  11      10.35      21.24      3.95 o
  -8  8  11      100.53      105.38      5.63 o
  -7  8  11      303.19      337.95    13.25 o
  -6  8  11      425.68      487.38    18.84 o
  -5  8  11        0.12        4.25      2.98 o
  -4  8  11      136.92      159.65      9.09 o
  -3  8  11      210.63      227.66      6.99 o
  -2  8  11      278.14      295.98    17.07 o
  -1  8  11        5.61        9.47      2.81 o
  0  8  11      860.70      796.12    22.90 o
  1  8  11      471.62      479.32    26.27 o
  2  8  11        6.06        9.02      5.79 o
  3  8  11      10.54      19.34    11.14 o
  4  8  11      309.40      339.17      8.54 o
  -6  9  11      38.38      42.34      6.04 o
  -5  9  11      235.07      217.76      8.23 o
  -4  9  11      134.21      143.91      6.52 o
  -3  9  11        8.71      19.49      4.85 o
  -2  9  11      404.31      435.35      8.33 o
  -1  9  11      30.51      35.53    10.87 o
  0  9  11      124.57      131.94      7.76 o
-16  0  12        1.94        0.78      6.99 o
-15  0  12      679.46      671.35    15.52 o
-14  0  12      566.29      576.67    14.75 o
-13  0  12      245.41      241.38    10.09 o
-12  0  12      34.01      40.20      4.85 o
-11  0  12      111.06      129.36      8.54 o
-10  0  12    1696.86    1687.42    15.63 o
  -9  0  12    1002.54    1008.04    22.90 o
  -8  0  12    3383.38    3161.61    21.40 o
  -7  0  12      26.21      20.19      4.09 o
  -6  0  12    2898.53    2775.10    19.21 o
  -5  0  12      99.23      91.54      5.32 o
  -4  0  12    5457.72    5411.55    71.02 o
  -3  0  12    1145.93    1136.39      8.67 o
  -2  0  12      13.67        7.11      2.80 o
  -1  0  12      40.90      51.07      4.71 o
  0  0  12    1807.60    1745.83    21.62 o
  1  0  12    2810.38    2674.56    27.78 o
  2  0  12      380.92      400.31      7.51 o
  3  0  12    3067.57    3176.77    58.60 o
  4  0  12      102.95      136.64      6.04 o
  5  0  12      893.09      908.74    14.06 o
  6  0  12        5.54        8.93      4.39 o
  7  0  12    1051.51    1055.62    29.88 o
  8  0  12      980.51    1024.99    14.79 o
  9  0  12      92.60      94.75      6.59 o
  10  0  12      41.52      47.34      8.54 o
-16  1  12      432.59      436.98      9.88 o
-15  1  12      252.72      239.43    13.58 o
-14  1  12      705.50      634.08    19.02 o
-13  1  12    1243.54    1236.81    11.79 o
-12  1  12      48.22      48.05      3.87 o
-11  1  12      399.29      399.12      6.41 o
-10  1  12      910.59      935.63    12.21 o
  -9  1  12    4703.15    4705.55    45.03 o
  -8  1  12      51.08      55.88      2.97 o
  -7  1  12      106.69      101.09      3.32 o
  -6  1  12      358.17      389.89      4.74 o
  -5  1  12    5111.50    5325.29    16.16 o
  -4  1  12        2.48      77.65    26.08 o
  -3  1  12    2564.23    2461.07    16.61 o
  -2  1  12      195.18      165.12      2.75 o
  -1  1  12      496.03      463.13      4.07 o
  0  1  12      723.49      712.60      7.79 o
  1  1  12    1990.31    1830.86    10.12 o
  2  1  12    5135.40    4934.46    57.05 o
  3  1  12      89.40      94.24      3.30 o
  4  1  12      69.00      64.19      3.18 o
  5  1  12        5.32        8.73      3.10 o
  6  1  12    1507.80    1458.76    10.44 o
  7  1  12      36.41      35.35      3.67 o
  8  1  12      116.34      141.12      5.38 o
  9  1  12      76.58      85.29      7.15 o
  10  1  12      96.66      121.08      9.31 o
-16  2  12        0.65      17.61      5.19 o
-15  2  12      669.16      720.39    13.97 o
-14  2  12      523.02      532.96    18.24 o
-13  2  12        0.25      -3.41      3.41 o
-12  2  12      210.31      188.57      6.29 o
-11  2  12    1617.09    1690.29    13.45 o
-10  2  12      463.01      485.02    10.08 o
  -9  2  12      181.78      184.35      4.89 o
  -8  2  12      78.98      72.85      3.72 o
  -7  2  12      44.90      40.22      3.41 o
  -6  2  12      467.07      463.00      5.72 o
  -5  2  12      370.94      359.76      4.53 o
  -4  2  12    3594.46    3568.28    27.07 o
  -3  2  12      920.96      855.76    15.71 o
  -2  2  12      388.89      387.62      5.11 o
  -1  2  12        5.73        5.53      2.49 o
  0  2  12    3785.24    3764.31    32.99 o
  1  2  12      758.87      742.00    10.33 o
  2  2  12      455.90      478.08      8.23 o
  3  2  12    1191.86    1273.08    13.42 o
  4  2  12      123.74      137.17      3.62 o
  5  2  12      385.84      412.41      6.70 o
  6  2  12      11.59      14.82      3.28 o
  7  2  12      403.51      437.06      7.59 o
  8  2  12      236.98      235.72      6.83 o
  9  2  12        6.36        7.88      3.98 o
-15  3  12      16.21      37.57      5.41 o
-14  3  12      379.75      356.60      7.06 o
-13  3  12      530.06      523.29      8.07 o
-12  3  12      456.45      455.89      7.57 o
-11  3  12      34.12      30.89      5.52 o
-10  3  12      109.96      127.90      4.44 o
  -9  3  12      176.87      181.45      4.73 o
  -8  3  12      409.03      394.68      6.19 o
  -7  3  12      123.82      126.59      5.13 o
  -6  3  12      775.17      736.53    14.59 o
  -5  3  12      879.73      899.59    14.34 o
  -4  3  12      16.96      17.53      3.18 o
  -3  3  12    1353.13    1357.73    13.97 o
  -2  3  12      102.67      93.74      2.97 o
  -1  3  12      862.88      828.19    16.23 o
  0  3  12      610.33      597.83      5.60 o
  1  3  12      919.14      900.87      8.63 o
  2  3  12    1285.06    1219.87    14.88 o
  3  3  12      105.96      87.78      3.41 o
  4  3  12        1.43        6.22      3.34 o
  5  3  12      56.52      64.28      5.93 o
  6  3  12      376.57      378.78      5.68 o
  7  3  12      16.36      25.81      4.76 o
  8  3  12      322.74      318.21    13.19 o
  9  3  12      114.07      107.11    10.09 o
-15  4  12      152.34      165.92    12.81 o
-14  4  12      243.11      277.16    15.91 o
-13  4  12        6.13      13.97      6.99 o
-12  4  12      70.60      66.61      5.41 o
-11  4  12      371.40      385.42      8.39 o
-10  4  12      201.31      198.79      6.52 o
  -9  4  12        0.18      -2.89      3.07 o
  -8  4  12      128.38      126.44      3.70 o
  -7  4  12    1523.31    1541.74    26.98 o
  -6  4  12      88.74      92.52      2.78 o
  -5  4  12      501.69      479.27      6.48 o
  -4  4  12      482.35      468.19      4.24 o
  -3  4  12      350.39      327.19      8.50 o
  -2  4  12      70.22      79.61      2.61 o
  -1  4  12      428.54      413.66      6.67 o
  0  4  12      44.07      38.25      2.89 o
  1  4  12      216.47      233.10      6.83 o
  2  4  12      30.26      30.14      3.10 o
  3  4  12      106.56      98.56      3.67 o
  4  4  12        5.92        4.66      3.10 o
  5  4  12        5.00        8.08      3.70 o
  6  4  12        3.20        9.29      5.37 o
  7  4  12      441.97      439.56      9.26 o
  8  4  12      241.70      240.40      9.07 o
-14  5  12        0.63        7.60      5.19 o
-13  5  12      25.97      26.41      4.94 o
-12  5  12      11.75      17.29      4.64 o
-11  5  12      216.21      226.49    14.36 o
-10  5  12      20.60      27.21      4.29 o
  -9  5  12      115.57      110.14      6.60 o
  -8  5  12      554.56      535.70    15.01 o
  -7  5  12      14.08      18.98      3.13 o
  -6  5  12      436.47      430.37      7.41 o
  -5  5  12      45.00      46.80      2.95 o
  -4  5  12      158.92      150.35      3.29 o
  -3  5  12      32.91      35.10      2.56 o
  -2  5  12      66.89      74.42      3.67 o
  -1  5  12        0.97        0.89      2.82 o
  0  5  12      335.35      329.03      6.05 o
  1  5  12        3.07      -0.66      2.50 o
  2  5  12      43.98      46.36      3.10 o
  3  5  12      19.02      25.38      3.10 o
  4  5  12      97.75      108.47      4.06 o
  5  5  12      409.95      406.38      6.67 o
  6  5  12      111.68      125.79      4.66 o
  7  5  12      43.08      46.60      4.27 o
-13  6  12        3.92      12.81      4.94 o
-12  6  12      234.42      259.06      7.39 o
-11  6  12      103.82      114.25      5.74 o
-10  6  12      65.91      52.92      4.44 o
  -9  6  12      37.86      34.03      3.36 o
  -8  6  12        7.75      11.50      2.92 o
  -7  6  12      396.51      399.89    13.22 o
  -6  6  12      53.60      58.67      3.77 o
  -5  6  12        2.84        2.59      3.14 o
  -4  6  12      111.21      101.20      4.46 o
  -3  6  12        8.90        9.55      3.27 o
  -2  6  12        0.56        1.29      3.14 o
  -1  6  12      179.55      168.80      4.77 o
  0  6  12        0.34      -3.14      3.14 o
  1  6  12        7.69        4.44      2.60 o
  2  6  12      71.90      69.71      3.66 o
  3  6  12        0.79        5.46      2.89 o
  4  6  12      18.08      12.06      3.19 o
  5  6  12      64.74      67.84      3.97 o
  6  6  12        2.85      11.24      3.77 o
-12  7  12      17.05      38.03      7.76 o
-11  7  12      131.71      151.35      5.54 o
-10  7  12      33.05      41.43      4.79 o
  -9  7  12        7.84      15.16      4.11 o
  -8  7  12      67.51      59.05      4.44 o
  -7  7  12      14.60      12.07      3.98 o
  -6  7  12      14.40      24.77      3.65 o
  -5  7  12      17.08      17.22      3.41 o
  -4  7  12        4.32        9.62      3.27 o
  -3  7  12      20.55      29.22      3.36 o
  -2  7  12      48.12      56.74      5.10 o
  -1  7  12      126.23      120.81      4.82 o
  0  7  12      22.04      30.28      3.58 o
  1  7  12        9.68      16.89      4.53 o
  2  7  12        0.16        3.99      3.41 o
  3  7  12        0.05        2.52      3.10 o
  4  7  12        5.81        7.85      3.19 o
  5  7  12        1.86      20.96      6.99 o
-10  8  12      178.14      195.59      9.04 o
  -9  8  12      95.05      114.26      7.39 o
  -8  8  12      99.19      128.12      8.77 o
  -7  8  12        7.92      17.40      5.04 o
  -6  8  12      88.93      101.34      5.59 o
  -5  8  12        1.40        4.66      3.58 o
  -4  8  12      133.07      131.27    11.32 o
  -3  8  12      205.27      225.42      6.67 o
  -2  8  12      34.48      41.15      4.94 o
  -1  8  12      35.17      37.20      4.77 o
  0  8  12        3.80        7.99      3.53 o
  1  8  12      54.77      60.34      6.27 o
  2  8  12      30.09      49.67      6.21 o
  3  8  12      66.06      98.57      6.99 o
  -4  9  12      475.15      488.96    11.64 o
  -3  9  12      70.56      67.52      6.99 o
-16  1  13        0.07        8.46      5.19 o
-15  1  13      18.10      23.28      6.99 o
-14  1  13      29.57      36.85      7.37 o
-13  1  13      35.84      37.97      4.17 o
-12  1  13        9.60        4.92      3.58 o
-11  1  13        5.75      13.58      3.41 o
-10  1  13        0.98      10.94      3.53 o
  -9  1  13      348.45      324.30      5.23 o
  -8  1  13      459.02      420.05      6.95 o
  -7  1  13      356.75      341.81      5.13 o
  -6  1  13      120.45      129.67      3.12 o
  -5  1  13        2.14      10.60      3.39 o
  -4  1  13        2.67        6.15      2.12 o
  -3  1  13      183.94      182.61      3.17 o
  -2  1  13      148.28      137.34      2.96 o
  -1  1  13      14.12      14.26      2.14 o
  0  1  13      109.54      118.30      4.74 o
  1  1  13      89.21      92.93      3.00 o
  2  1  13      838.87      822.71      7.20 o
  3  1  13      290.82      287.72      5.21 o
  4  1  13      131.99      132.22      5.74 o
  5  1  13        4.34        9.18      3.28 o
  6  1  13      29.63      34.97      3.77 o
  7  1  13      30.80      40.49      5.49 o
  8  1  13      282.77      257.98      6.86 o
  9  1  13      16.50      28.72      7.76 o
-16  2  13        2.46      18.63      5.49 o
-15  2  13      121.62      114.46      9.70 o
-14  2  13      88.09      92.38      4.93 o
-13  2  13      101.01      100.73      5.74 o
-12  2  13      630.99      609.33    25.22 o
-11  2  13      798.30      767.29    10.98 o
-10  2  13      471.60      431.44    12.64 o
  -9  2  13      154.06      128.50      5.77 o
  -8  2  13      265.29      263.09      7.14 o
  -7  2  13      293.79      312.66      5.79 o
  -6  2  13      974.49      963.37      9.24 o
  -5  2  13        1.12        5.76      3.92 o
  -4  2  13      185.52      176.05      3.72 o
  -3  2  13      11.05      10.41      2.49 o
  -2  2  13      203.99      205.01      3.80 o
  -1  2  13      962.06      924.23      7.82 o
  0  2  13      34.64      35.58      4.18 o
  1  2  13      93.50      75.42      3.25 o
  2  2  13        3.24        4.10      2.49 o
  3  2  13    1056.92      959.73      7.87 o
  4  2  13      170.22      152.58      4.35 o
  5  2  13        5.85      -0.60      3.19 o
  6  2  13      66.73      58.76      4.48 o
  7  2  13      101.76      108.98      5.56 o
  8  2  13      10.02      34.25      8.15 o
-15  3  13      23.31      32.27      5.41 o
-14  3  13      135.13      170.00      6.77 o
-13  3  13      562.75      576.31      8.52 o
-12  3  13      69.43      53.49      4.32 o
-11  3  13      72.39      60.90      4.12 o
-10  3  13      187.57      201.88      7.66 o
  -9  3  13      429.54      425.53    14.04 o
  -8  3  13      145.37      141.69      5.23 o
  -7  3  13      904.86      863.82    25.24 o
  -6  3  13      25.75      26.44      2.96 o
  -5  3  13      208.53      199.70      4.06 o
  -4  3  13      251.98      240.06      4.63 o
  -3  3  13      169.13      174.43      5.06 o
  -2  3  13      663.76      644.77      6.81 o
  -1  3  13      90.54      94.71      3.02 o
  0  3  13      405.89      390.91      5.10 o
  1  3  13      34.54      40.27      2.84 o
  2  3  13      942.42      968.89    13.20 o
  3  3  13      20.58      27.58      3.07 o
  4  3  13      832.26      827.20      7.67 o
  5  3  13      301.50      326.48      5.38 o
  6  3  13      22.18      29.68      3.35 o
  7  3  13      166.25      180.71    10.09 o
  8  3  13      169.50      171.80      7.94 o
-15  4  13      188.12      196.36    11.64 o
-14  4  13      223.97      191.38      7.62 o
-13  4  13      225.01      218.14    18.63 o
-12  4  13      393.88      402.54    22.51 o
-11  4  13      106.26      108.60      5.74 o
-10  4  13      424.89      440.31    17.46 o
  -9  4  13      340.88      360.89    11.53 o
  -8  4  13    1604.71    1692.23    37.38 o
  -7  4  13      359.36      361.67      5.54 o
  -6  4  13      341.90      325.11      4.96 o
  -5  4  13      33.71      34.61      2.84 o
  -4  4  13    1545.73    1549.70    24.76 o
  -3  4  13    1008.98    1014.42    16.92 o
  -2  4  13      191.52      181.69      5.19 o
  -1  4  13    1140.48    1110.82    15.27 o
  0  4  13      57.84      64.48      5.73 o
  1  4  13      426.82      394.46      5.83 o
  2  4  13        0.97      -1.01      2.89 o
  3  4  13    1070.01    1025.07    13.44 o
  4  4  13      45.29      33.47      3.58 o
  5  4  13      198.85      229.27      5.62 o
  6  4  13      46.75      50.10      5.77 o
  7  4  13      378.65      424.12      9.97 o
-14  5  13      343.62      380.31    13.97 o
-13  5  13      285.46      297.51      8.73 o
-12  5  13      154.83      151.33      8.54 o
-11  5  13      40.73      42.58      4.85 o
-10  5  13      459.40      465.40      8.94 o
  -9  5  13    1411.91    1467.88    25.61 o
  -8  5  13      97.86      96.10      4.97 o
  -7  5  13    2111.37    2072.53    38.80 o
  -6  5  13      363.62      362.12      5.04 o
  -5  5  13      462.38      416.99      8.45 o
  -4  5  13      169.69      165.55      3.61 o
  -3  5  13    1363.22    1284.86    16.01 o
  -2  5  13      843.90      857.93    10.64 o
  -1  5  13      53.18      52.52      2.99 o
  0  5  13      58.93      54.82      3.19 o
  1  5  13        5.01        6.81      2.80 o
  2  5  13    1216.15    1267.77    21.28 o
  3  5  13        5.66        4.31      3.36 o
  4  5  13      589.85      599.91      7.80 o
  5  5  13      256.19      269.83      6.01 o
  6  5  13      124.11      128.04      5.13 o
  7  5  13      46.86      54.04      6.84 o
-12  6  13      496.36      538.30    10.38 o
-11  6  13      88.18      100.90      8.54 o
-10  6  13      171.48      171.34      6.52 o
  -9  6  13      25.84      25.57      3.82 o
  -8  6  13    1044.49    1075.27    14.01 o
  -7  6  13      30.43      41.00      3.38 o
  -6  6  13      251.32      241.84      5.31 o
  -5  6  13      38.53      52.22      4.17 o
  -4  6  13    2063.93    2065.28    31.93 o
  -3  6  13    1075.16    1200.69    31.65 o
  -2  6  13      285.46      266.20    10.25 o
  -1  6  13      597.35      602.09    10.08 o
  0  6  13      111.86      101.84      3.63 o
  1  6  13      102.34      98.63      5.04 o
  2  6  13      55.99      58.74      3.58 o
  3  6  13    1072.15    1092.75    12.55 o
  4  6  13      261.69      252.30      5.59 o
  5  6  13      17.70      37.58      6.48 o
-11  7  13      82.44      110.99      8.54 o
-10  7  13      247.35      255.50      6.99 o
  -9  7  13      376.90      418.50    10.05 o
  -8  7  13        0.91        3.65      7.26 o
  -7  7  13      436.14      443.67      9.45 o
  -6  7  13      170.74      164.47      5.59 o
  -5  7  13      34.25      23.45      3.87 o
  -4  7  13        7.92      14.85      3.41 o
  -3  7  13      924.87      931.37      8.63 o
  -2  7  13    1012.47    1095.17    23.40 o
  -1  7  13        4.96        4.63      3.72 o
  0  7  13      78.74      88.27      6.72 o
  1  7  13      519.29      491.93    11.49 o
  2  7  13      431.57      462.68    15.77 o
  3  7  13        0.18        7.31      3.38 o
  4  7  13      69.75      86.15      8.54 o
  -9  8  13      112.26      121.37      7.94 o
  -8  8  13      586.42      658.27    16.86 o
  -7  8  13      141.34      169.57    12.16 o
  -6  8  13        2.12      15.21      4.32 o
  -5  8  13      12.59      30.37      8.99 o
  -4  8  13      145.45      148.35    16.67 o
  -3  8  13      214.66      238.08      7.27 o
  -2  8  13      451.71      481.89    25.27 o
  -1  8  13      617.93      692.79    27.19 o
  0  8  13      242.22      272.82    27.53 o
  1  8  13      67.39      91.58      6.99 o
-15  0  14      24.61      33.37      6.99 o
-14  0  14        0.02      -1.55      6.21 o
-13  0  14      985.79      942.23    18.63 o
-12  0  14    1220.41    1188.36    14.54 o
-11  0  14        8.26      10.99      9.70 o
-10  0  14      485.43      476.55      8.78 o
  -9  0  14      147.08      143.95      5.74 o
  -8  0  14    2861.00    2865.13    21.40 o
  -7  0  14    2176.96    2131.12    63.25 o
  -6  0  14    1501.86    1444.64    22.20 o
  -5  0  14      944.18      922.62    25.38 o
  -4  0  14      67.86      49.51      3.49 o
  -3  0  14      578.49      602.60    20.41 o
  -2  0  14    1443.02    1389.86    10.31 o
  -1  0  14    2309.96    2171.05    13.24 o
  0  0  14      110.90      103.83      4.32 o
  1  0  14      24.49      30.66      4.39 o
  2  0  14        5.72        3.49      4.39 o
  3  0  14    2020.53    2059.49    41.91 o
  4  0  14      14.03      23.28      6.99 o
  5  0  14      752.98      717.92    16.30 o
  6  0  14      152.25      137.38      9.31 o
  7  0  14      291.83      274.75    11.64 o
  8  0  14      173.56      192.48    11.64 o
-16  1  14      79.76      91.58      9.31 o
-15  1  14      28.84      26.39      6.99 o
-14  1  14      520.29      501.36      8.97 o
-13  1  14      344.28      338.97    11.39 o
-12  1  14      40.19      38.26      5.72 o
-11  1  14    1436.39    1420.14    12.39 o
-10  1  14      499.44      477.38      7.17 o
  -9  1  14      52.52      52.80      3.35 o
  -8  1  14      188.94      177.62      4.45 o
  -7  1  14    2760.30    2753.87    69.79 o
  -6  1  14    2245.52    2123.08    19.45 o
  -5  1  14      674.74      649.45      7.86 o
  -4  1  14      78.73      67.04      2.88 o
  -3  1  14      688.57      649.20    10.01 o
  -2  1  14    2404.67    2299.97    24.86 o
  -1  1  14      70.78      66.83      2.85 o
  0  1  14    1097.19    1082.52      7.46 o
  1  1  14      16.49      16.80      2.84 o
  2  1  14      159.61      125.17      3.86 o
  3  1  14        9.73      17.55      3.72 o
  4  1  14    1000.09    1044.57    10.90 o
  5  1  14      313.77      345.14      8.84 o
  6  1  14      91.65      98.59      6.59 o
  7  1  14      38.40      34.09      5.74 o
-16  2  14      230.24      268.54    12.42 o
-15  2  14      29.36      38.09      5.49 o
-14  2  14      32.06      47.07      4.44 o
-13  2  14      572.69      532.94      9.83 o
-12  2  14    1733.07    1656.64    16.44 o
-11  2  14        3.44      -1.16      4.39 o
-10  2  14      678.95      632.82    13.19 o
  -9  2  14      136.99      136.35      4.62 o
  -8  2  14      475.92      474.14      6.98 o
  -7  2  14      810.24      819.82      9.64 o
  -6  2  14    1468.98    1462.96    15.14 o
  -5  2  14    1311.21    1319.21    22.55 o
  -4  2  14      216.01      191.00      6.06 o
  -3  2  14      243.37      228.39      4.21 o
  -2  2  14      280.72      271.69      5.48 o
  -1  2  14    1932.26    1870.47    24.92 o
  0  2  14        1.91      -2.55      2.55 o
  1  2  14      550.88      514.74      7.59 o
  2  2  14      124.17      102.43      6.36 o
  3  2  14      930.78      886.22    11.94 o
  4  2  14      228.91      259.05      5.34 o
  5  2  14      160.81      160.71      5.66 o
  6  2  14      50.56      56.48      4.62 o
  7  2  14      33.05      45.03      4.93 o
  8  2  14      116.22      161.44    10.87 o
-15  3  14      10.88      14.42      5.19 o
-14  3  14      95.74      96.42      7.37 o
-13  3  14      387.16      411.06      8.12 o
-12  3  14        0.30      -1.28      3.82 o
-11  3  14      401.76      435.00    12.53 o
-10  3  14      68.40      76.34      4.28 o
  -9  3  14      28.68      25.68      3.72 o
  -8  3  14        1.88        2.33      3.14 o
  -7  3  14      535.07      535.39      7.26 o
  -6  3  14      526.82      530.58      9.86 o
  -5  3  14      24.77      16.44      2.89 o
  -4  3  14    1120.81    1032.94    18.31 o
  -3  3  14      176.69      157.95      6.17 o
  -2  3  14      279.59      282.73      4.48 o
  -1  3  14      374.69      325.09      7.62 o
  0  3  14    1491.08    1507.37    31.93 o
  1  3  14      730.73      696.10    11.94 o
  2  3  14        0.67      -2.56      2.62 o
  3  3  14      25.59      28.72      3.04 o
  4  3  14      354.23      378.32      8.73 o
  5  3  14      257.82      276.05      5.51 o
  6  3  14        6.73      10.17      3.74 o
  7  3  14        9.88      19.40      6.04 o
-15  4  14      127.98      173.08    11.64 o
-14  4  14      100.72      122.30      7.07 o
-13  4  14      21.43      22.28      5.41 o
-12  4  14      204.40      191.87      9.70 o
-11  4  14        1.17      -0.59      4.64 o
-10  4  14      31.70      34.57      5.43 o
  -9  4  14      221.39      212.46    10.11 o
  -8  4  14      167.31      176.09      4.62 o
  -7  4  14        3.34      -0.47      2.82 o
  -6  4  14      222.92      234.56      6.83 o
  -5  4  14      643.58      653.09    18.60 o
  -4  4  14      23.45      20.31      2.46 o
  -3  4  14      315.36      314.71      5.86 o
  -2  4  14      73.94      84.82      3.00 o
  -1  4  14      49.97      63.38      2.87 o
  0  4  14      286.82      283.61      5.02 o
  1  4  14      17.18      19.10      3.10 o
  2  4  14      401.27      350.56      5.89 o
  3  4  14      23.81      28.50      3.49 o
  4  4  14        6.79        4.58      3.83 o
  5  4  14        1.89        5.92      3.97 o
  6  4  14      404.42      431.38      7.75 o
-13  5  14      113.27      130.28      6.84 o
-12  5  14      81.90      72.66    13.58 o
-11  5  14        0.86      11.69      5.82 o
-10  5  14      49.47      60.83      5.19 o
  -9  5  14      69.27      83.98      5.41 o
  -8  5  14      341.48      299.31      7.37 o
  -7  5  14      16.31      18.00      4.29 o
  -6  5  14      61.31      60.92      4.66 o
  -5  5  14      58.05      47.47      3.81 o
  -4  5  14      229.13      218.80      4.15 o
  -3  5  14        7.02        4.61      2.67 o
  -2  5  14        2.26        7.45      2.75 o
  -1  5  14      63.77      53.66      3.24 o
  0  5  14      144.54      154.70      4.24 o
  1  5  14      529.81      521.64      7.26 o
  2  5  14        0.42        1.55      3.10 o
  3  5  14      90.11      68.34      4.82 o
  4  5  14      26.19      29.99      3.97 o
  5  5  14      29.94      32.75      4.82 o
-12  6  14      45.94      56.66      7.76 o
-11  6  14      91.01      94.48    12.81 o
-10  6  14        0.18        7.67      5.04 o
  -9  6  14        4.26        3.49      4.39 o
  -8  6  14        7.18      10.87      4.09 o
  -7  6  14        0.34        8.08      3.62 o
  -6  6  14        2.73        5.08      2.97 o
  -5  6  14        3.00      14.92      4.93 o
  -4  6  14      25.55      38.00      4.19 o
  -3  6  14        2.78        4.72      2.84 o
  -2  6  14      76.87      74.43      3.54 o
  -1  6  14        3.48        6.88      2.99 o
  0  6  14        6.64        7.76      3.10 o
  1  6  14        4.77      10.09      3.10 o
  2  6  14      88.57      87.65      4.71 o
  3  6  14      16.12      13.24      3.81 o
  4  6  14      39.41      55.01    11.64 o
-10  7  14      19.66      13.97      6.21 o
  -9  7  14        5.78      16.30      7.76 o
  -8  7  14      24.61      18.15      5.41 o
  -7  7  14      14.17      19.60      8.73 o
  -6  7  14      107.44      128.21      4.72 o
  -5  7  14        0.36        5.50      3.87 o
  -4  7  14        1.45      17.45      3.87 o
  -3  7  14        9.84      11.72      3.92 o
  -2  7  14      180.55      200.11      8.08 o
  -1  7  14        7.37      14.75      4.03 o
  0  7  14      31.95      51.22      7.87 o
  1  7  14      90.52      85.30      3.97 o
  2  7  14        0.45      14.75      6.99 o
  -7  8  14      33.74      47.26      6.29 o
  -6  8  14      36.25      53.17      4.89 o
  -5  8  14      34.21      48.77      5.41 o
  -4  8  14        7.45      17.58      4.27 o
  -3  8  14      107.81      113.24      6.15 o
  -2  8  14        3.42      20.18      6.21 o
-15  1  15      31.35      30.76      7.76 o
-14  1  15        6.28      14.90      4.28 o
-13  1  15      10.17        7.71      4.17 o
-12  1  15      45.02      50.98      4.17 o
-11  1  15      176.07      175.50      5.38 o
-10  1  15      350.99      320.30      6.27 o
  -9  1  15      70.33      59.57      4.03 o
  -8  1  15      85.51      81.52      3.74 o
  -7  1  15      35.91      31.95      3.28 o
  -6  1  15        3.57        2.32      2.63 o
  -5  1  15      384.00      364.86      5.05 o
  -4  1  15      868.92      834.32      7.87 o
  -3  1  15        0.44        3.14      3.24 o
  -2  1  15      148.52      145.21      5.62 o
  -1  1  15      10.17      12.62      2.56 o
  0  1  15      307.51      286.90      5.21 o
  1  1  15      192.43      181.43      5.21 o
  2  1  15        3.40      10.55      5.96 o
  3  1  15        2.06      -0.42      3.72 o
  4  1  15        4.55        2.96      4.54 o
  5  1  15        5.26        5.10      4.32 o
  6  1  15        0.23      -0.74      6.60 o
  7  1  15      24.13      24.06      8.54 o
-15  2  15        2.56      15.13      5.40 o
-14  2  15      40.63      43.00      8.15 o
-13  2  15      12.86      26.47      5.19 o
-12  2  15      179.49      176.08    13.97 o
-11  2  15      186.09      163.38    11.25 o
-10  2  15      678.00      651.65    10.43 o
  -9  2  15      32.77      29.98      5.04 o
  -8  2  15      239.60      205.32      6.29 o
  -7  2  15      16.31      10.48      3.84 o
  -6  2  15      573.41      560.37      9.52 o
  -5  2  15      412.63      430.59      6.25 o
  -4  2  15      45.80      33.98      3.55 o
  -3  2  15      34.73      26.96      2.87 o
  -2  2  15      44.20      44.06      2.90 o
  -1  2  15      870.27      816.50      9.55 o
  0  2  15      54.26      42.05      3.28 o
  1  2  15      81.17      90.75      5.15 o
  2  2  15      155.35      174.92      4.84 o
  3  2  15        0.39        0.89      3.38 o
  4  2  15      178.02      162.32      5.66 o
  5  2  15      26.99      40.63      6.28 o
  6  2  15      30.09      48.50      5.07 o
  7  2  15        3.72      14.75      8.54 o
-15  3  15      204.81      204.12    10.09 o
-14  3  15        4.12      12.38      5.19 o
-13  3  15      23.93      38.15      7.76 o
-12  3  15      80.30      71.59      4.44 o
-11  3  15      490.45      493.30      7.81 o
-10  3  15      382.70      367.33      8.36 o
  -9  3  15      553.13      543.60    12.92 o
  -8  3  15      18.79      21.15      6.45 o
  -7  3  15      101.30      99.01      5.60 o
  -6  3  15      571.64      543.20      6.72 o
  -5  3  15      241.63      241.69      6.88 o
  -4  3  15      920.11      916.73      9.09 o
  -3  3  15      12.62        8.14      2.62 o
  -2  3  15    1190.38    1148.13    21.13 o
  -1  3  15      319.34      277.73      4.62 o
  0  3  15    1267.27    1200.34    11.44 o
  1  3  15      31.25      38.09      3.58 o
  2  3  15      54.36      33.20      3.10 o
  3  3  15        6.53      -0.49      3.04 o
  4  3  15      62.27      44.71      3.67 o
  5  3  15      70.04      55.51      4.16 o
  6  3  15      89.61      107.11    10.09 o
-14  4  15      46.46      76.06    10.87 o
-13  4  15      54.12      59.03      8.15 o
-12  4  15      40.01      52.37      5.74 o
-11  4  15      19.66      14.75      4.64 o
-10  4  15      958.50      940.27    26.78 o
  -9  4  15      606.20      619.64    22.62 o
  -8  4  15        8.38        4.84      5.44 o
  -7  4  15      73.05      84.23      3.60 o
  -6  4  15      334.75      323.12    11.87 o
  -5  4  15    1234.04    1244.75    39.94 o
  -4  4  15      27.71      22.05      2.67 o
  -3  4  15        6.39        2.51      2.52 o
  -2  4  15      48.43      46.84      2.87 o
  -1  4  15      737.22      741.81    10.15 o
  0  4  15        2.02        2.39      5.17 o
  1  4  15      177.75      202.11      4.94 o
  2  4  15      203.32      231.83      7.28 o
  3  4  15      17.21      10.37      3.58 o
  4  4  15      14.69      16.55      4.19 o
  5  4  15      480.50      494.97      9.97 o
-13  5  15      16.40      37.25      8.54 o
-12  5  15      20.42      14.99      5.19 o
-11  5  15      893.45      917.35    24.45 o
-10  5  15      967.18      951.23    13.24 o
  -9  5  15      279.10      288.56      7.83 o
  -8  5  15      319.37      318.53      7.45 o
  -7  5  15      347.35      350.86    11.25 o
  -6  5  15      241.20      224.84    16.16 o
  -5  5  15      30.68      30.60      3.65 o
  -4  5  15      757.27      775.19    19.38 o
  -3  5  15        5.13        2.41      2.99 o
  -2  5  15      56.45      66.91      4.14 o
  -1  5  15        5.85      11.94      2.99 o
  0  5  15      442.46      462.21      7.06 o
  1  5  15      161.01      162.82      4.63 o
  2  5  15      207.01      204.72      6.33 o
  3  5  15      69.26      63.02      4.71 o
  4  5  15      303.90      296.58      7.62 o
-11  6  15      71.38      88.94    17.85 o
-10  6  15      236.63      243.22      8.93 o
  -9  6  15      272.96      283.75      7.62 o
  -8  6  15      118.45      118.73      5.59 o
  -7  6  15        0.14        9.31      4.09 o
  -6  6  15      207.39      198.41      5.35 o
  -5  6  15      927.43      882.87    19.84 o
  -4  6  15      76.31      80.81      5.15 o
  -3  6  15      302.60      301.88      9.07 o
  -2  6  15      44.14      48.05      4.26 o
  -1  6  15      391.42      390.51      6.00 o
  0  6  15        1.95        3.10      4.39 o
  1  6  15      703.64      780.64      8.67 o
  2  6  15      234.85      263.90      7.73 o
  -9  7  15      56.99      69.85      7.76 o
  -8  7  15      24.86      26.39      6.99 o
  -7  7  15      194.52      222.75    10.87 o
  -6  7  15      62.77      94.62      6.05 o
  -5  7  15      102.81      99.47      5.88 o
  -4  7  15      433.47      450.80      8.00 o
  -3  7  15      92.96      112.64      4.71 o
  -2  7  15        3.65        3.88      4.03 o
  -1  7  15      29.27      42.96      4.26 o
  0  7  15      985.95      997.33    17.07 o
-15  0  16        7.56      20.96      7.76 o
-14  0  16      690.61      644.19    16.30 o
-13  0  16      167.72      183.94    10.09 o
-12  0  16      21.41      16.30      6.21 o
-11  0  16      204.63      193.97      6.84 o
-10  0  16      661.59      662.44    10.87 o
  -9  0  16    1832.20    1767.22    22.12 o
  -8  0  16      262.34      235.48      8.54 o
  -7  0  16      369.64      371.43      8.23 o
  -6  0  16      269.34      286.12      7.39 o
  -5  0  16    1665.61    1573.90    27.55 o
  -4  0  16      964.68      916.62    11.79 o
  -3  0  16    1582.70    1586.56    67.14 o
  -2  0  16      56.70      57.71    12.81 o
  -1  0  16      316.38      332.45      7.94 o
  0  0  16      192.28      184.48    15.52 o
  1  0  16      344.28      329.87      8.23 o
  2  0  16    1089.55    1042.35    19.40 o
  3  0  16      330.09      365.56    12.42 o
  4  0  16      475.42      472.66    13.97 o
  5  0  16      138.55      137.38    10.09 o
-15  1  16      587.81      594.52    16.30 o
-14  1  16      39.47      50.84      4.93 o
-13  1  16      362.20      353.28      8.02 o
-12  1  16      85.33      66.25      4.62 o
-11  1  16      643.89      656.38      8.96 o
-10  1  16      87.45      99.47      6.25 o
  -9  1  16      582.95      554.93    10.98 o
  -8  1  16      730.66      715.84    13.84 o
  -7  1  16        3.99        0.40      3.27 o
  -6  1  16      57.97      55.58      3.34 o
  -5  1  16      407.72      376.73      5.31 o
  -4  1  16    1350.70    1292.54    12.44 o
  -3  1  16        1.51      -2.67      2.67 o
  -2  1  16      69.32      68.08      3.30 o
  -1  1  16      53.25      66.78      3.23 o
  0  1  16      561.07      592.88      7.16 o
  1  1  16      244.59      280.21      8.04 o
  2  1  16      300.40      304.13      6.72 o
  3  1  16      649.57      682.10      9.41 o
  4  1  16      16.09      29.37      7.65 o
  5  1  16      33.81      49.78    15.52 o
-15  2  16        9.98      23.28      6.04 o
-14  2  16      563.69      528.40    10.87 o
-13  2  16      292.61      278.25    10.87 o
-12  2  16        0.60      -0.78      6.21 o
-11  2  16      18.24        9.63      7.76 o
-10  2  16      223.46      221.24      9.70 o
  -9  2  16      316.21      326.93    19.02 o
  -8  2  16      21.64      16.69      4.39 o
  -7  2  16      257.44      261.64      6.28 o
  -6  2  16      322.09      310.37      6.97 o
  -5  2  16      547.07      535.33      9.02 o
  -4  2  16      68.20      60.18      4.93 o
  -3  2  16    1524.07    1476.85    13.22 o
  -2  2  16      145.41      140.78      6.81 o
  -1  2  16      13.95        8.33      3.15 o
  0  2  16        2.09        3.29      3.70 o
  1  2  16      618.63      590.74      9.75 o
  2  2  16      720.79      681.33    10.82 o
  3  2  16      31.08      44.50      4.63 o
  4  2  16      55.85      70.43      6.45 o
  5  2  16        8.33      15.50      4.62 o
-14  3  16      80.33      111.59      6.84 o
-13  3  16      105.53      108.81      8.15 o
-12  3  16      215.75      226.77    10.48 o
-11  3  16      308.28      325.20    20.57 o
-10  3  16      26.91      33.73      6.32 o
  -9  3  16      112.55      118.23      9.94 o
  -8  3  16      167.02      177.50    13.85 o
  -7  3  16      115.04      101.35      4.11 o
  -6  3  16        1.02        0.25      3.09 o
  -5  3  16      156.43      159.02      4.03 o
  -4  3  16      812.88      775.24    10.64 o
  -3  3  16      64.15      58.19      3.22 o
  -2  3  16      154.19      178.75      6.31 o
  -1  3  16      123.12      119.34      5.14 o
  0  3  16      343.19      331.71      5.30 o
  1  3  16      90.54      111.42      4.07 o
  2  3  16      299.67      284.12      5.24 o
  3  3  16      383.55      387.07    12.24 o
  4  3  16        0.85        0.05      4.17 o
  5  3  16      19.54      24.79      5.74 o
-13  4  16      143.42      145.14    10.87 o
-12  4  16      15.21      22.49      5.19 o
-11  4  16      105.08      103.89    10.09 o
-10  4  16      222.40      245.73    27.94 o
  -9  4  16      233.62      249.74    11.38 o
  -8  4  16        4.61        3.47      3.53 o
  -7  4  16      190.69      179.94      4.59 o
  -6  4  16      110.46      104.20      5.15 o
  -5  4  16      29.78      37.60      3.43 o
  -4  4  16        5.63        8.81      2.67 o
  -3  4  16      424.45      382.37      7.97 o
  -2  4  16        8.90        7.80      2.62 o
  -1  4  16      23.41      30.01      3.38 o
  0  4  16      236.99      219.98      6.74 o
  1  4  16      293.24      302.75      6.10 o
  2  4  16      357.69      379.31      7.23 o
  3  4  16      90.83      84.94      4.55 o
  4  4  16        4.13        7.44      4.73 o
-12  5  16      145.10      161.44    10.87 o
-11  5  16      22.49      27.33      8.93 o
-10  5  16        0.34        8.41      5.19 o
  -9  5  16      109.65      117.69    16.69 o
  -8  5  16      144.53      148.89    15.91 o
  -7  5  16      157.58      150.13      5.35 o
  -6  5  16      42.27      29.61      4.08 o
  -5  5  16      11.24      17.07      3.53 o
  -4  5  16      25.97      34.38      3.24 o
  -3  5  16      55.29      54.23      3.63 o
  -2  5  16      11.14      13.33      4.03 o
  -1  5  16      164.55      143.59      4.63 o
  0  5  16      15.79      14.73      3.58 o
  1  5  16        3.73        8.53      3.46 o
  2  5  16      39.50      45.35      4.06 o
  3  5  16      18.31      20.28      4.77 o
-10  6  16      37.88      38.81      6.99 o
  -9  6  16        0.10        3.36      4.85 o
  -8  6  16      32.75      31.09      6.99 o
  -7  6  16      19.14      19.49      4.85 o
  -6  6  16      90.09      78.98      5.99 o
  -5  6  16        0.04        7.22      3.65 o
  -4  6  16      35.53      38.12      4.82 o
  -3  6  16        3.22      12.68      3.38 o
  -2  6  16        9.42      18.31      3.46 o
  -1  6  16      29.50      29.05      3.63 o
  0  6  16      22.64      28.58      3.85 o
  1  6  16        2.08      11.64      6.99 o
  -8  7  16      120.50      120.30      8.54 o
  -7  7  16        1.65      13.97      6.99 o
  -4  7  16      24.17      31.05      6.99 o
  -3  7  16        0.52      17.07      6.21 o
  -2  7  16      32.63      36.48      6.99 o
-14  1  17        8.89      11.01    13.19 o
-13  1  17        1.08        5.30      4.17 o
-12  1  17        0.30        9.72      5.39 o
-11  1  17      232.05      231.85      6.27 o
-10  1  17        0.23      -0.68      3.87 o
  -9  1  17        6.57        6.73      3.58 o
  -8  1  17      10.38        9.57      3.58 o
  -7  1  17        1.97      -3.41      3.41 o
  -6  1  17      159.43      154.99      6.61 o
  -5  1  17      124.39      126.00      4.45 o
  -4  1  17      180.02      172.27      4.26 o
  -3  1  17        0.03      -2.94      2.94 o
  -2  1  17        3.66      -1.53      3.70 o
  -1  1  17        1.18        2.27      7.88 o
  0  1  17        1.73      -0.42      3.72 o
  1  1  17        0.00        0.84      5.47 o
  2  1  17      71.14      79.75      4.93 o
  3  1  17      29.82      33.86      4.77 o
  4  1  17        1.38        1.16      8.15 o
-14  2  17      166.91      183.94    11.64 o
-13  2  17      10.05      10.87      5.49 o
-12  2  17      13.24      15.52      5.49 o
-11  2  17      49.04      52.11      5.49 o
-10  2  17      101.82      107.93      6.04 o
  -9  2  17        1.07        2.33      6.21 o
  -8  2  17      74.28      80.11      5.19 o
  -7  2  17      302.97      261.33      8.83 o
  -6  2  17      10.63        6.73      3.90 o
  -5  2  17        0.85        2.25      4.93 o
  -4  2  17      17.41      17.24      3.90 o
  -3  2  17      301.01      302.00      5.78 o
  -2  2  17      52.15      43.53      3.67 o
  -1  2  17        3.32        8.30      3.35 o
  0  2  17        7.34      10.11      3.46 o
  1  2  17      18.14      26.38      4.03 o
  2  2  17      35.37      37.19      8.15 o
  3  2  17        1.20        4.96      4.32 o
  4  2  17      75.16      66.63      5.21 o
-13  3  17      245.60      257.23      7.94 o
-12  3  17      64.29      85.37      8.54 o
-11  3  17        0.52        8.58      4.64 o
-10  3  17        0.59      -2.33      4.39 o
  -9  3  17      13.86      18.80      5.04 o
  -8  3  17      451.12      439.57    10.36 o
  -7  3  17      202.98      231.27      7.73 o
  -6  3  17      194.87      182.58      8.79 o
  -5  3  17      27.98      43.05      3.27 o
  -4  3  17      275.82      294.72      6.89 o
  -3  3  17      137.17      157.09      4.19 o
  -2  3  17      369.68      367.18      7.29 o
  -1  3  17      845.74      780.55      7.71 o
  0  3  17      291.00      292.22      5.89 o
  1  3  17        8.53      -2.69      3.58 o
  2  3  17        2.17        7.04      3.58 o
  3  3  17      192.50      213.09      6.87 o
  4  3  17        2.30      33.37      7.76 o
-13  4  17      111.31      145.91    11.64 o
-12  4  17      334.42      343.83    14.75 o
-11  4  17      167.68      178.28    11.64 o
-10  4  17      258.03      251.57      9.31 o
  -9  4  17      415.39      417.70    12.81 o
  -8  4  17        6.42        3.30      3.53 o
  -7  4  17      735.46      725.35    17.12 o
  -6  4  17        3.31      -3.25      3.25 o
  -5  4  17        1.36      -2.50      3.03 o
  -4  4  17        2.17        2.14      2.72 o
  -3  4  17      276.10      300.01      5.06 o
  -2  4  17      417.51      395.02      8.29 o
  -1  4  17      349.01      337.34      6.28 o
  0  4  17      113.73      104.97      4.63 o
  1  4  17        1.81      11.55      3.97 o
  2  4  17      270.99      297.70      7.75 o
  3  4  17      25.36      25.55      5.07 o
-11  5  17      25.26      37.25      8.54 o
-10  5  17        0.15        4.39      6.60 o
  -9  5  17      168.61      162.03    11.64 o
  -8  5  17      754.95      784.26    27.16 o
  -7  5  17        0.26        5.94      4.22 o
  -6  5  17      330.29      306.35    10.56 o
  -5  5  17        3.41        4.95      3.98 o
  -4  5  17      216.52      233.07      6.50 o
  -3  5  17      148.01      158.25      4.72 o
  -2  5  17      329.60      347.80      7.84 o
  -1  5  17      428.84      421.67    10.26 o
  0  5  17      20.11      36.32      4.03 o
  1  5  17      40.71      43.03      5.74 o
  -8  6  17      49.28      56.82      5.41 o
  -7  6  17      748.58      764.11    56.66 o
  -6  6  17        8.52      14.40      4.47 o
  -5  6  17        1.19        4.78      4.42 o
  -4  6  17        8.76      18.77      4.93 o
  -3  6  17      612.66      644.06      9.63 o
  -2  6  17      308.32      349.90      8.73 o
-13  0  18      27.43      31.82      7.76 o
-12  0  18      233.33      235.94    10.87 o
-11  0  18      986.30      970.17    19.40 o
-10  0  18      86.77      104.78      8.54 o
  -9  0  18      65.26      51.21      6.21 o
  -8  0  18      245.89      234.40      7.39 o
  -7  0  18    1218.42    1180.98    14.54 o
  -6  0  18      728.18      782.90    22.12 o
  -5  0  18      400.15      319.45    12.42 o
  -4  0  18      12.09        3.24      4.64 o
  -3  0  18        3.11        5.11      4.64 o
  -2  0  18      622.61      584.85    10.87 o
  -1  0  18      156.07      188.60    10.09 o
  0  0  18      425.22      468.01    13.97 o
  1  0  18      13.86      24.84      6.99 o
  2  0  18      19.15      31.05      7.76 o
  3  0  18      342.28      341.50    13.19 o
-13  1  18      412.70      412.32      8.21 o
-12  1  18      537.22      572.42    11.26 o
-11  1  18      152.61      147.45      5.51 o
-10  1  18      715.24      713.80    17.50 o
  -9  1  18      16.53      13.19      4.03 o
  -8  1  18      432.85      401.62      7.17 o
  -7  1  18      55.53      45.82      5.31 o
  -6  1  18      825.72      818.66      9.70 o
  -5  1  18      271.72      274.85      6.27 o
  -4  1  18      12.17        6.36      4.43 o
  -3  1  18      71.45      55.17      4.32 o
  -2  1  18      404.17      395.81      7.31 o
  -1  1  18      619.31      638.87    10.22 o
  0  1  18      55.74      51.85      6.80 o
  1  1  18      83.80      74.90      5.07 o
  2  1  18      56.43      47.84      5.74 o
  3  1  18      155.05      124.96    10.09 o
-13  2  18        7.62      12.42      8.54 o
-12  2  18      119.12      131.94      9.31 o
-11  2  18      525.50      556.47    25.22 o
-10  2  18        2.81        2.05      4.66 o
  -9  2  18        0.71      -0.39      4.39 o
  -8  2  18      10.99        9.70      4.39 o
  -7  2  18      589.29      562.69    24.33 o
  -6  2  18      167.94      170.04      5.82 o
  -5  2  18      484.41      440.95    11.92 o
  -4  2  18      288.60      259.64      7.28 o
  -3  2  18      131.35      109.88      4.53 o
  -2  2  18      194.42      185.65      8.18 o
  -1  2  18      100.87      114.30      5.99 o
  0  2  18      509.86      577.40    10.69 o
  1  2  18      18.36      32.29      6.21 o
  2  2  18        0.39        3.68      5.19 o
  3  2  18      20.95      36.89      6.04 o
-12  3  18      380.33      430.46    39.58 o
-11  3  18        2.89      13.97      6.99 o
-10  3  18      250.93      269.83    18.63 o
  -9  3  18      19.27      23.69      6.99 o
  -8  3  18      10.07      19.29      6.60 o
  -7  3  18      39.02      36.17      4.50 o
  -6  3  18      575.76      584.58    28.21 o
  -5  3  18      336.48      342.27    13.17 o
  -4  3  18      56.33      50.36      5.69 o
  -3  3  18      135.46      112.37      4.53 o
  -2  3  18      157.36      162.12      5.00 o
  -1  3  18      335.19      355.50      8.75 o
  0  3  18        0.12        0.10      3.54 o
  1  3  18      122.14      127.35      6.05 o
  2  3  18      59.32      66.27      6.15 o
-11  4  18      140.30      166.09    11.64 o
-10  4  18      11.43      16.65      8.15 o
  -9  4  18      28.17      33.51      5.41 o
  -8  4  18      22.74      18.03      5.82 o
  -7  4  18      23.71      27.11      7.49 o
  -6  4  18      16.60      18.90      4.30 o
  -5  4  18      76.87      81.96      5.02 o
  -4  4  18      379.53      363.83    13.89 o
  -3  4  18      37.88      32.12      3.85 o
  -2  4  18        1.33        2.63      3.67 o
  -1  4  18      99.13      76.89      4.42 o
  0  4  18      423.91      439.39    11.65 o
  1  4  18      205.49      190.56      6.86 o
-10  5  18        6.63      11.64      8.54 o
  -9  5  18      65.35      89.26    10.09 o
  -8  5  18      29.63      41.95      6.60 o
  -7  5  18        9.23      16.45      4.98 o
  -6  5  18      15.65      23.28      4.53 o
  -5  5  18      65.74      57.19      4.89 o
  -4  5  18        4.08        2.35      3.70 o
  -3  5  18      94.84      87.15      6.22 o
  -2  5  18      11.03      14.26      3.77 o
  -1  5  18        6.10      14.49      5.79 o
-12  1  19      34.71      37.13    10.87 o
-11  1  19        2.04      12.34      4.44 o
-10  1  19      282.25      273.64      6.86 o
  -9  1  19        4.89        0.78      4.03 o
  -8  1  19      34.98      26.32      4.17 o
  -7  1  19        6.60        6.27      3.72 o
  -6  1  19      59.25      53.47      4.48 o
  -5  1  19      21.01      15.49      3.87 o
  -4  1  19      22.15      16.18      5.28 o
  -3  1  19        5.04        6.16      5.86 o
  -2  1  19        0.88        5.46      5.11 o
  -1  1  19        6.91      10.17      4.17 o
  0  1  19        8.81      15.52      4.32 o
  1  1  19      58.58      53.55      9.31 o
-12  2  19        2.62      10.87      8.54 o
-11  2  19      99.92      119.35      6.84 o
-10  2  19        0.61        5.80      5.19 o
  -9  2  19      122.32      127.89      8.54 o
  -8  2  19      11.88      24.40      5.19 o
  -7  2  19      10.21        9.70      6.60 o
  -6  2  19        0.10      -0.39      4.03 o
  -5  2  19      63.31      73.56      4.90 o
  -4  2  19      346.00      391.67      9.08 o
  -3  2  19        0.53        3.76      4.28 o
  -2  2  19      27.88      30.73      5.49 o
  -1  2  19        4.47        0.86      5.19 o
  0  2  19      67.76      50.23      6.29 o
  1  2  19      72.08      74.51      9.31 o
-11  3  19        3.05      16.30      7.76 o
-10  3  19      351.25      359.54    18.63 o
  -9  3  19      102.67      118.18      7.37 o
  -8  3  19      10.43      15.40      7.37 o
  -7  3  19      11.32        4.61      4.50 o
  -6  3  19      111.31      88.29      5.81 o
  -5  3  19      170.64      161.93      7.75 o
  -4  3  19      103.18      101.12      7.79 o
  -3  3  19      128.55      153.52      6.95 o
  -2  3  19      103.23      114.87      8.18 o
  -1  3  19      16.10      15.20      5.38 o
  0  3  19      13.03      10.57      6.21 o
-10  4  19      65.12      104.00    10.87 o
  -9  4  19      241.44      289.50    13.97 o
  -8  4  19      110.72      129.64      8.54 o
  -7  4  19      49.36      56.25      7.59 o
  -6  4  19      64.58      50.21      4.99 o
  -5  4  19      146.10      152.79      6.17 o
  -4  4  19      344.54      394.19    13.44 o
  -3  4  19      52.05      48.35      6.39 o
  -2  4  19      46.15      47.77      5.21 o
  -1  4  19      99.27      89.82    10.01 o
  -7  5  19        0.70      22.51      8.54 o
  -6  5  19      67.30      90.03      9.31 o
  -5  5  19      278.66      267.77    12.42 o
  -4  5  19      106.20      114.09    10.09 o
-11  0  20      259.88      277.86    12.42 o
-10  0  20      91.59      91.58      8.54 o
  -9  0  20      232.58      208.00    10.87 o
  -8  0  20      354.06      284.06    11.64 o
  -7  0  20      12.71        0.78      6.99 o
  -6  0  20        1.03        8.54      6.99 o
  -5  0  20      73.20      77.61      7.76 o
  -4  0  20      20.06      27.94      6.99 o
  -3  0  20      47.76      43.46      7.76 o
  -2  0  20      297.48      364.01    13.19 o
  -1  0  20      198.37      214.99    10.87 o
-11  1  20      104.64      117.20      9.31 o
-10  1  20      78.07      105.57      5.67 o
  -9  1  20      183.68      185.28      6.11 o
  -8  1  20      11.24        9.05      4.17 o
  -7  1  20      204.38      223.16      7.95 o
  -6  1  20      35.75      47.47      4.62 o
  -5  1  20      128.82      151.69      5.51 o
  -4  1  20      112.43      95.09      6.49 o
  -3  1  20      484.58      480.25      8.51 o
  -2  1  20        9.76        4.45      4.44 o
  -1  1  20      59.63      77.61      9.31 o
-10  2  20        1.79        6.21      7.76 o
  -9  2  20      109.57      115.64      9.31 o
  -8  2  20      152.02      150.36      6.84 o
  -7  2  20      14.80      22.51      7.76 o
  -6  2  20      52.92      55.42      5.74 o
  -5  2  20      182.86      187.05    10.09 o
  -4  2  20      440.69      471.11    13.97 o
  -3  2  20        0.19      -2.33      5.49 o
  -2  2  20      312.64      344.60    13.19 o
  -1  2  20      12.07        6.99      8.54 o
  -8  3  20      128.55      140.48      9.31 o
  -7  3  20      163.64      164.10      6.15 o
  -6  3  20      57.14      53.72      8.09 o
  -5  3  20      42.43      50.52      5.28 o
  -4  3  20      89.09      100.32      7.34 o
  -3  3  20      509.32      516.66    21.83 o
  -2  3  20        0.53        6.99      8.54 o
  -6  4  20        5.35      20.09    15.13 o
  -5  4  20      65.18      65.85    10.09 o
  -9  1  21      61.52      61.89      6.29 o
  -8  1  21      31.28      18.81      5.74 o
  -7  1  21        8.96      16.82      5.74 o
  -6  1  21        1.14      14.36      5.49 o
  -5  1  21      54.48      59.06      6.29 o
  -4  1  21        1.19        8.54      5.74 o
  -6  2  21      65.59      58.21      8.54 o
